# Supplementary material for: Anti-apoptotic Mutations Desensitize Human Pluripotent Stem Cells to Mitotic Stress and Enable Aneuploid Cell Survival
Source: Stem Cell Reports. 2019 Feb 14;12(3):557–71. doi: 10.1016/j.stemcr.2019.01.013 (PMC6411485; doi:10.1016/j.stemcr.2019.01.013)
Supplement: Table S1. GO Terms of BCL-XL Overexpression Affected Genes, Related to Figure S4 [file mmc2.xlsx]

## Sheet: GO_up_BCLXL Vs WT H9
Table S1, related to Figure S4C. Gene ontology analysis list
Related to figure S4C
Category	Term	Count	%	PValue	Genes	List Total	Pop Hits	Pop Total	Fold Enrichment	Bonferroni	Benjamini	FDR
GOTERM_BP_DIRECT	GO:0006521~regulation of cellular amino acid metabolic process	8	2.12202	4.44984e-05	PSMA2, PSMB7, PSMC4, PSMA4, PSMC1, PSMA3, PSMA7, NQO1	317	51	16792	8.30927	0.0747542	0.0747542	0.0752667
GOTERM_BP_DIRECT	GO:0000209~protein polyubiquitination	14	3.71353	4.70902e-05	SASH1, MYLIP, PSMA7, TRIM21, PSMA2, BFAR, ARIH2, PSMB7, PSMC4, PSMA4, PSMC1, PSMA3, SMURF2, NEDD4L	317	184	16792	4.03045	0.0789319	0.0402771	0.0796489
GOTERM_BP_DIRECT	GO:0060071~Wnt signaling pathway, planar cell polarity pathway	10	2.65252	5.83397e-05	PSMA2, PSMB7, PSMC4, PRICKLE1, PSMA4, PSMC1, PSMA3, SMURF2, PSMA7, FZD7	317	92	16792	5.75778	0.0968476	0.0333847	0.0986676
GOTERM_BP_DIRECT	GO:0090263~positive regulation of canonical Wnt signaling pathway	11	2.91777	9.01827e-05	PSMA2, FGFR2, PSMB7, SFRP1, PSMC4, PSMA4, PSMC1, PSMA3, NLE1, SMURF2, PSMA7	317	120	16792	4.85573	0.145694	0.0386017	0.152484
GOTERM_BP_DIRECT	GO:0043161~proteasome-mediated ubiquitin-dependent protein catabolic process	14	3.71353	0.000128138	UCHL1, PSMA7, PSMA2, BFAR, PSMB7, PSMC4, ARRB1, GSK3A, PSMA4, PPP2CB, PSMC1, PSMA3, NEDD4L, BTBD11	317	203	16792	3.65321	0.200479	0.0437621	0.216594
GOTERM_BP_DIRECT	GO:0043488~regulation of mRNA stability	10	2.65252	0.000140719	PSMA2, PSMB7, SET, PSMC4, PSMA4, PSMC1, PSMA3, MAPKAPK2, PSMA7, HSPA8	317	103	16792	5.14287	0.217853	0.0401249	0.237836
GOTERM_BP_DIRECT	GO:0002479~antigen processing and presentation of exogenous peptide antigen via MHC class I, TAP-dependent	8	2.12202	0.000175386	PSMA2, PSMB7, PSMC4, PSMA4, PSMC1, PSMA3, HLA-B, PSMA7	317	63	16792	6.72655	0.263798	0.0428069	0.296348
GOTERM_BP_DIRECT	GO:0090090~negative regulation of canonical Wnt signaling pathway	11	2.91777	0.00105378	PSMA2, PSMB7, SFRP1, PSMC4, PRICKLE1, GSK3A, PSMA4, PSMC1, PSMA3, PSMA7, RAPGEF1	317	163	16792	3.57477	0.841321	0.205553	1.76817
GOTERM_BP_DIRECT	GO:0038061~NIK/NF-kappaB signaling	7	1.85676	0.00149114	PSMA2, PSMB7, PSMC4, PSMA4, PSMC1, PSMA3, PSMA7	317	66	16792	5.6182	0.926131	0.251359	2.49335
GOTERM_BP_DIRECT	GO:0051436~negative regulation of ubiquitin-protein ligase activity involved in mitotic cell cycle	7	1.85676	0.00217366	PSMA2, PSMB7, PSMC4, PSMA4, PSMC1, PSMA3, PSMA7	317	71	16792	5.22255	0.977615	0.316094	3.61498
GOTERM_BP_DIRECT	GO:0045765~regulation of angiogenesis	5	1.32626	0.00259282	WARS, SFRP1, ID1, EGLN1, VASH2	317	31	16792	8.54381	0.989251	0.337732	4.29778
GOTERM_BP_DIRECT	GO:0051437~positive regulation of ubiquitin-protein ligase activity involved in regulation of mitotic cell cycle transition	7	1.85676	0.0030689	PSMA2, PSMB7, PSMC4, PSMA4, PSMC1, PSMA3, PSMA7	317	76	16792	4.87896	0.99533	0.360591	5.06778
GOTERM_BP_DIRECT	GO:0002223~stimulatory C-type lectin receptor signaling pathway	8	2.12202	0.00369426	PSMA2, PSMB7, PSMC4, PSMA4, PSMC1, PSMA3, ICAM3, PSMA7	317	105	16792	4.03593	0.998439	0.3917	6.07039
GOTERM_BP_DIRECT	GO:0031145~anaphase-promoting complex-dependent catabolic process	7	1.85676	0.00372369	PSMA2, PSMB7, PSMC4, PSMA4, PSMC1, PSMA3, PSMA7	317	79	16792	4.69369	0.998517	0.372031	6.11732
GOTERM_BP_DIRECT	GO:0032355~response to estradiol	7	1.85676	0.00741028	ESRRA, ASS1, TFPI, PTN, PTCH1, NQO1, DNMT3B	317	91	16792	4.07474	0.999998	0.579272	11.8255
GOTERM_BP_DIRECT	GO:0006364~rRNA processing	11	2.91777	0.0074576	EBNA1BP2, RPS26, IMP3, NOC4L, RRP36, NPM3, RPL5, RRP9, UTP14A, WDR46, DDX51	317	214	16792	2.72284	0.999998	0.558183	11.8966
GOTERM_BP_DIRECT	GO:0001701~in utero embryonic development	10	2.65252	0.00910507	FGFR2, SRSF1, MAFG, HES3, VEGFA, PTCH1, BCL2L1, RNASEH2B, SRF, SLC34A2	317	187	16792	2.83271	1	0.609149	14.3386
GOTERM_BP_DIRECT	GO:1904871~positive regulation of protein localization to Cajal body	3	0.795756	0.00917088	TCP1, CCT2, CCT6A	317	8	16792	19.8644	1	0.590853	14.4348
GOTERM_BP_DIRECT	GO:0000165~MAPK cascade	12	3.18302	0.0110923	PSMA2, FGFR2, PEA15, PSMB7, PSMC4, PSMA4, PSMC1, PSMA3, MAPKAPK2, PSMA7, SHC3, RHBDD3	317	262	16792	2.42618	1	0.64121	17.1994
GOTERM_BP_DIRECT	GO:0042273~ribosomal large subunit biogenesis	4	1.06101	0.0111737	EBNA1BP2, HEATR3, NLE1, RPL5	317	25	16792	8.47546	1	0.625046	17.3147
GOTERM_BP_DIRECT	GO:1904851~positive regulation of establishment of protein localization to telomere	3	0.795756	0.0116455	TCP1, CCT2, CCT6A	317	9	16792	17.6572	1	0.6224	17.9797
GOTERM_BP_DIRECT	GO:0051603~proteolysis involved in cellular protein catabolic process	5	1.32626	0.0124986	PSMA2, PSMB7, PSMA4, PSMA3, PSMA7	317	48	16792	5.51788	1	0.631451	19.1694
GOTERM_BP_DIRECT	GO:0030334~regulation of cell migration	6	1.59151	0.0127967	SGK1, PLXNA4, RCC2, LMO4, LMNA, DPYSL3	317	74	16792	4.295	1	0.623828	19.5814
GOTERM_BP_DIRECT	GO:0001889~liver development	6	1.59151	0.0127967	ASS1, CEBPG, HMGCS1, PTN, ASNS, RHBDD3	317	74	16792	4.295	1	0.623828	19.5814
GOTERM_BP_DIRECT	GO:0030324~lung development	6	1.59151	0.0142407	FGFR2, RAB3A, PDPN, VEGFA, PTN, MYCN	317	76	16792	4.18197	1	0.647766	21.5487
GOTERM_BP_DIRECT	GO:0034097~response to cytokine	5	1.32626	0.0164066	FOS, TIMP4, BCL2L1, MAPKAPK2, SRF	317	52	16792	5.09342	1	0.68505	24.4148
GOTERM_BP_DIRECT	GO:0000122~negative regulation of transcription from RNA polymerase II promoter	23	6.1008	0.0177981	FGFR2, ESRRA, HIST1H1E, CTBP2, ZNF296, YY1, HDGF, CHCHD3, PKIA, LEFTY1, PRDM14, ID1, HES3, OVOL1, VEGFA, GATAD2A, PTCH1, SMURF2, NEDD4L, BCOR, DNMT3B, TCF3, DNAJA3	317	720	16792	1.69215	1	0.700601	26.2039
GOTERM_BP_DIRECT	GO:0006405~RNA export from nucleus	5	1.32626	0.0197883	SRSF1, U2AF1L5, POM121, CDC40, THOC7	317	55	16792	4.8156	1	0.725409	28.6936
GOTERM_BP_DIRECT	GO:0030901~midbrain development	4	1.06101	0.0201073	FGFR2, HES3, OTX2, FOXB1	317	31	16792	6.83505	1	0.718214	29.0852
GOTERM_BP_DIRECT	GO:0003007~heart morphogenesis	4	1.06101	0.0218853	VEGFA, PTCH1, EPHB4, LEFTY1	317	32	16792	6.62145	1	0.736124	31.2313
GOTERM_BP_DIRECT	GO:0033209~tumor necrosis factor-mediated signaling pathway	7	1.85676	0.0241588	PSMA2, PSMB7, PSMC4, PSMA4, PSMC1, PSMA3, PSMA7	317	118	16792	3.14238	1	0.759083	33.8865
GOTERM_BP_DIRECT	GO:0031648~protein destabilization	4	1.06101	0.0277177	ID1, MYLIP, ISOC2, TRIM21	317	35	16792	6.0539	1	0.794678	37.85
GOTERM_BP_DIRECT	GO:1904874~positive regulation of telomerase RNA localization to Cajal body	3	0.795756	0.0315382	TCP1, CCT2, CCT6A	317	15	16792	10.5943	1	0.825969	41.8554
GOTERM_BP_DIRECT	GO:0002042~cell migration involved in sprouting angiogenesis	3	0.795756	0.0315382	VEGFA, SRF, EPHB4	317	15	16792	10.5943	1	0.825969	41.8554
GOTERM_BP_DIRECT	GO:0071456~cellular response to hypoxia	6	1.59151	0.0349209	IRAK1, SFRP1, VEGFA, SIRT4, LMNA, PTN	317	96	16792	3.31073	1	0.847511	45.1979
GOTERM_BP_DIRECT	GO:0006790~sulfur compound metabolic process	3	0.795756	0.0356034	CHST6, CHST9, CHST8	317	16	16792	9.93218	1	0.844589	45.85
GOTERM_BP_DIRECT	GO:0050821~protein stabilization	7	1.85676	0.0437725	TCP1, TBRG1, TELO2, PEX6, CCT2, CCT6A, DNAJA3	317	136	16792	2.72648	1	0.892778	53.1093
GOTERM_BP_DIRECT	GO:0007595~lactation	4	1.06101	0.0441996	UPRT, VEGFA, FOXB1, USF2	317	42	16792	5.04492	1	0.888363	53.4624
GOTERM_BP_DIRECT	GO:0032088~negative regulation of NF-kappaB transcription factor activity	5	1.32626	0.0447666	IRAK1, ARRB1, TCEAL7, DNAJA3, TRIM21	317	71	16792	3.73039	1	0.884819	53.9274
GOTERM_BP_DIRECT	GO:0034260~negative regulation of GTPase activity	4	1.06101	0.046875	RCC2, ARRB1, PTPRN2, RHOH	317	43	16792	4.92759	1	0.889849	55.6181
GOTERM_BP_DIRECT	GO:0008589~regulation of smoothened signaling pathway	3	0.795756	0.0489042	FGFR2, OTX2, PTCH1	317	19	16792	8.36394	1	0.894046	57.1901
GOTERM_BP_DIRECT	GO:0045892~negative regulation of transcription, DNA-templated	16	4.24403	0.0506772	CTBP2, ELF3, BEND5, TCEAL7, HIC2, SET, PRICKLE1, SFRP1, ID1, GATAD2A, SMURF2, BCOR, MYBBP1A, HSPA8, ZNF423, BAHD1	317	499	16792	1.69849	1	0.896696	58.5206
GOTERM_BP_DIRECT	GO:0038095~Fc-epsilon receptor signaling pathway	8	2.12202	0.0517734	PSMA2, FOS, PSMB7, PSMC4, PSMA4, PSMC1, PSMA3, PSMA7	317	178	16792	2.38075	1	0.896057	59.3236
GOTERM_BP_DIRECT	GO:0043086~negative regulation of catalytic activity	5	1.32626	0.0528865	NOSIP, SET, PTN, TIMP4, NQO1	317	75	16792	3.53144	1	0.895528	60.124
GOTERM_BP_DIRECT	GO:0032675~regulation of interleukin-6 production	2	0.530504	0.055403	HLA-B, MAPKAPK2	317	3	16792	35.3144	1	0.901168	61.8793
GOTERM_BP_DIRECT	GO:0007412~axon target recognition	2	0.530504	0.055403	UCHL1, FOXB1	317	3	16792	35.3144	1	0.901168	61.8793
GOTERM_BP_DIRECT	GO:0006511~ubiquitin-dependent protein catabolic process	8	2.12202	0.0571187	PSMA2, ARIH2, UFD1L, PSMA4, PSMA3, UCHL1, SMURF2, PSMA7	317	182	16792	2.32842	1	0.903081	63.0341
GOTERM_BP_DIRECT	GO:0009267~cellular response to starvation	4	1.06101	0.0583486	SFRP1, CADPS2, RRAGD, HSPA8	317	47	16792	4.50822	1	0.902963	63.8416
GOTERM_BP_DIRECT	GO:0050852~T cell receptor signaling pathway	7	1.85676	0.0611686	PSMA2, PSMB7, PSMC4, PSMA4, PSMC1, PSMA3, PSMA7	317	148	16792	2.50541	1	0.908899	65.6308
GOTERM_BP_DIRECT	GO:0006366~transcription from RNA polymerase II promoter	16	4.24403	0.0614077	MAFG, SSBP3, ELF3, POLR2K, CEBPG, LMO4, OTX2, CDK7, MYBL2, FOXO4, SRF, USF2, FOS, ARRB1, OVOL1, IRF3	317	513	16792	1.65214	1	0.905038	65.7786
GOTERM_BP_DIRECT	GO:0071542~dopaminergic neuron differentiation	3	0.795756	0.0636913	SFRP1, VEGFA, OTX2	317	22	16792	7.2234	1	0.908722	67.1605
GOTERM_BP_DIRECT	GO:0031124~mRNA 3'-end processing	4	1.06101	0.0677374	SRSF1, U2AF1L5, CDC40, THOC7	317	50	16792	4.23773	1	0.917858	69.4808
GOTERM_BP_DIRECT	GO:0007269~neurotransmitter secretion	4	1.06101	0.0710106	RAB3A, PTPRN2, NRXN1, HSPA8	317	51	16792	4.15464	1	0.923628	71.2441
GOTERM_BP_DIRECT	GO:0090666~scaRNA localization to Cajal body	2	0.530504	0.073182	TCP1, CCT2	317	4	16792	26.4858	1	0.925861	72.3605
GOTERM_BP_DIRECT	GO:0032815~negative regulation of natural killer cell activation	2	0.530504	0.073182	MICA, RHBDD3	317	4	16792	26.4858	1	0.925861	72.3605
GOTERM_BP_DIRECT	GO:0014829~vascular smooth muscle contraction	2	0.530504	0.073182	ACTA2, RAP1GDS1	317	4	16792	26.4858	1	0.925861	72.3605
GOTERM_BP_DIRECT	GO:0045944~positive regulation of transcription from RNA polymerase II promoter	26	6.89655	0.0760477	FGFR2, ELF3, LMO4, CYTL1, EGLN1, MYBL2, FOXO4, SRF, FOS, TCF3, MAFG, SSBP3, ESRRA, CTBP2, YY1, CEBPG, OTX2, CDK7, MED10, USF2, MYCN, NCK2, ARRB1, HES3, VEGFA, PBX2	317	981	16792	1.40394	1	0.929755	73.7714
GOTERM_BP_DIRECT	GO:0009636~response to toxic substance	5	1.32626	0.076422	FOS, ASNS, NQO1, DNMT3B, SRF	317	85	16792	3.11598	1	0.927124	73.9507
GOTERM_BP_DIRECT	GO:0016567~protein ubiquitination	12	3.18302	0.0781926	TRIML2, DTX4, CCNB1IP1, NOSIP, ARIH2, ARRB1, NEDD4L, FBXL6, MYLIP, ATG3, TRIM21, MED10	317	359	16792	1.77064	1	0.928105	74.7829
GOTERM_BP_DIRECT	GO:0001822~kidney development	5	1.32626	0.079023	TNS2, ASS1, VEGFA, OVOL1, NLE1	317	86	16792	3.07974	1	0.926707	75.1645
GOTERM_BP_DIRECT	GO:0048013~ephrin receptor signaling pathway	5	1.32626	0.079023	GIT1, NCK2, EPHB6, APH1A, EPHB4	317	86	16792	3.07974	1	0.926707	75.1645
GOTERM_BP_DIRECT	GO:1903955~positive regulation of protein targeting to mitochondrion	5	1.32626	0.079023	U2AF1L5, ARIH2, PSMB7, GSK3A, WDR46	317	86	16792	3.07974	1	0.926707	75.1645
GOTERM_BP_DIRECT	GO:0006306~DNA methylation	3	0.795756	0.0797604	FOS, GATAD2A, DNMT3B	317	25	16792	6.35659	1	0.9251	75.4989
GOTERM_BP_DIRECT	GO:0002053~positive regulation of mesenchymal cell proliferation	3	0.795756	0.0853689	FGFR2, VEGFA, MYCN	317	26	16792	6.11211	1	0.935002	77.9066
GOTERM_BP_DIRECT	GO:0050680~negative regulation of epithelial cell proliferation	4	1.06101	0.0884009	FGFR2, SFRP1, PTN, PTCH1	317	56	16792	3.78369	1	0.938346	79.1137
GOTERM_BP_DIRECT	GO:0030204~chondroitin sulfate metabolic process	2	0.530504	0.0906275	B3GAT1, DSEL	317	5	16792	21.1886	1	0.939877	79.9603
GOTERM_BP_DIRECT	GO:1903307~positive regulation of regulated secretory pathway	2	0.530504	0.0906275	RAB3A, RAB15	317	5	16792	21.1886	1	0.939877	79.9603
GOTERM_BP_DIRECT	GO:0072201~negative regulation of mesenchymal cell proliferation	2	0.530504	0.0906275	LMNA, PTN	317	5	16792	21.1886	1	0.939877	79.9603
GOTERM_BP_DIRECT	GO:0007616~long-term memory	3	0.795756	0.096925	SGK1, ADCY8, SRF	317	28	16792	5.67553	1	0.948529	82.1833
GOTERM_BP_DIRECT	GO:0006513~protein monoubiquitination	3	0.795756	0.096925	UBE2O, NEDD4L, TRIM21	317	28	16792	5.67553	1	0.948529	82.1833

## Sheet: GO_dn_BCLXL Vs WT H9
Related to figure S4C
Category	Term	Count	%	PValue	Genes	List Total	Pop Hits	Pop Total	Fold Enrichment	Bonferroni	Benjamini	FDR
GOTERM_BP_DIRECT	GO:0007062~sister chromatid cohesion	18	2.43572	3.23611e-07	ESCO1, PDS5B, NUP160, CKAP5, KIF18A, NUF2, KNTC1, AHCTF1, CENPF, NDEL1, SGO2, APITD1-CORT, MCMBP, CLIP1, CLASP1, RANBP2, SMC1A, ERCC6L	640	103	16792	4.58519	0.000835538	0.000835538	0.000573002
GOTERM_BP_DIRECT	GO:0051642~centrosome localization	7	0.947226	1.71321e-05	SEMA6A, DYNC1LI2, NDEL1, ASUN, SYNE2, KIF5B, RANBP2	640	16	16792	11.4789	0.0432878	0.0218834	0.0303308
GOTERM_BP_DIRECT	GO:0032508~DNA duplex unwinding	10	1.35318	3.39659e-05	ATRX, RECQL5, DDX3X, ASCC3, CHD2, CHD1, WRN, POT1, RAD50, SETX	640	44	16792	5.96307	0.0839968	0.0288216	0.0601249
GOTERM_BP_DIRECT	GO:0051301~cell division	30	4.05954	7.59201e-05	HAUS6, ASUN, USP9X, KNTC1, CDC73, CLTC, CCNG1, HMCN1, APITD1-CORT, NCAPG, CLASP1, TPR, ERCC6L, ANAPC1, KIF14, RECQL5, PDS5B, CKAP5, PKN2, NUF2, KIF18B, CENPF, UBE2C, CDC27, CENPJ, CCND1, SGO2, CCND2, MCMBP, SMC1A	640	350	16792	2.24893	0.178077	0.0478449	0.134343
GOTERM_BP_DIRECT	GO:0007067~mitotic nuclear division	23	3.11231	0.000212835	ANAPC1, HAUS6, RECQL5, ASUN, CKAP5, USP9X, KIF15, NUF2, KNTC1, CENPF, PBK, CLTC, CCNG1, APITD1-CORT, CDK11A, MCMBP, PPP1R12A, CLIP1, TPR, ASPM, NEK6, ERCC6L, VCPIP1	640	248	16792	2.43332	0.422941	0.104132	0.376188
GOTERM_BP_DIRECT	GO:0006351~transcription, DNA-templated	105	14.2084	0.000228915	CNOT1, ZNF638, HMGN5, CITED4, KANK1, ESF1, CGGBP1, ZNF107, DHX36, ZNF445, ZNF577, ZNF449, CCAR1, RBL2, ZNF644, RCOR3, RCOR1, MTPAP, ZNF813, DEPDC1, POLR2J3, ZNF788, ZFP82, ZNF195, HIF1A, ASCC3, ZZZ3, DNTTIP2, SMARCA1, LRPPRC, ZNF430, MYEF2, MED12L, COMMD10, DDX3X, ZNF326, HEXIM1, CREBL2, NKRF, ZMYM2, HACE1, ZNF525, DMTF1, RNF2, ZNF85, ZNF83, ZBTB33, ZNF518B, ZNF532, ZNF518A, CBFA2T2, ZKSCAN5, ZNF…	640	1955	16792	1.40918	0.446423	0.0938579	0.404555
GOTERM_BP_DIRECT	GO:0098609~cell-cell adhesion	24	3.24763	0.000290924	TWF1, LDHA, MYO6, SHTN1, KIF5B, CKAP5, DIAPH3, PPFIBP1, PKN2, IQGAP1, CDC42EP1, DDX3X, MACF1, FNBP1L, KIAA1524, NUMB, USO1, SDCBP, SPTBN1, ERC1, GIGYF2, AHNAK, SPTAN1, HIST1H3I	640	271	16792	2.32362	0.528373	0.101804	0.513877
GOTERM_BP_DIRECT	GO:0030198~extracellular matrix organization	19	2.57104	0.000510984	PDGFB, HSD17B12, ITGB1, NDNF, COL5A1, KDR, COL4A5, COL9A1, PTK2, COL9A3, ITGA6, CD44, SERPINE1, LAMC2, LAMC1, JAM2, THBS1, JAM3, CYR61	640	196	16792	2.54343	0.732921	0.152129	0.900926
GOTERM_BP_DIRECT	GO:0030335~positive regulation of cell migration	18	2.43572	0.000675836	ADAM10, FLT1, PDGFB, VIL1, GTSE1, KDR, SPAG9, PTK2, SYNE2, ITGA6, NUMB, PDGFRB, SDCBP, LAMC2, ZNF268, THBS1, CYR61, CCAR1	640	184	16792	2.56671	0.825577	0.176367	1.18994
GOTERM_BP_DIRECT	GO:0042384~cilium assembly	14	1.89445	0.000885158	ACTR2, CEP83, BBS7, FNBP1L, STK36, PCNT, RAB17, CCDC113, EXOC5, PCM1, TMEM17, OCRL, SNX10, IFT74	640	124	16792	2.9623	0.898467	0.204463	1.55578
GOTERM_BP_DIRECT	GO:0043065~positive regulation of apoptotic process	24	3.24763	0.00117816	TXNIP, LDHA, ABR, DNM1L, AIFM2, KLF11, GRIN2A, AKAP13, FOXO3, ECT2, ITGB1, STK3, SLIT2, ITGA6, DDX3X, CSRNP3, RIPK1, RHOB, PDGFRB, NGFR, ZNF268, GADD45B, TRAF6, TOP2A	640	300	16792	2.099	0.952403	0.241807	2.06572
GOTERM_BP_DIRECT	GO:0090316~positive regulation of intracellular protein transport	6	0.811908	0.00120671	KIF5B, PCNT, ASPH, BCAS3, TPR, PCM1	640	22	16792	7.15568	0.95579	0.228872	2.11526
GOTERM_BP_DIRECT	GO:0007049~cell cycle	19	2.57104	0.00164826	TXNIP, RBL2, TP53BP2, LIN9, ERBIN, PKN2, HACE1, CDC73, CCND1, HMCN1, RIF1, MAPK6, DMTF1, HJURP, CCND2, RB1CC1, LIN54, CCAR1, CREBL2	640	217	16792	2.29729	0.985891	0.279469	2.87867
GOTERM_BP_DIRECT	GO:0043547~positive regulation of GTPase activity	37	5.00677	0.00182172	ARFGAP1, RALGPS2, PDGFB, AKAP13, DENND2D, OCRL, ITGB1, MYO9A, IQGAP1, ARHGAP12, AMPH, PTK2, CDC42EP1, STARD8, ARHGAP11A, BCAS3, ERRFI1, FRS2, ELMOD2, DNM1L, ABR, GRIN2A, DEPDC1, ECT2, DIS3, NDEL1, ITGA6, BNIP2, RGS3, FNBP1L, JUN, DENND4C, JAK1, PDGFRB, SPTBN1, RGS9, SPTAN1	640	565	16792	1.71821	0.990993	0.285673	3.17702
GOTERM_BP_DIRECT	GO:2001237~negative regulation of extrinsic apoptotic signaling pathway	7	0.947226	0.00289677	PHIP, CFLAR, ITGA6, RB1CC1, RIPK1, RPS6KB1, THBS1	640	38	16792	4.83322	0.999443	0.393195	5.00694
GOTERM_BP_DIRECT	GO:0006355~regulation of transcription, DNA-templated	79	10.6901	0.00292682	ZNF85, ZNF83, ZNF532, HP1BP3, CRABP2, MED23, ZNF638, HMGN5, ZKSCAN5, KANK1, ZNF14, ZNF677, ESF1, ACVR1B, ZNF146, YEATS2, ZNF107, ZNF445, CCAR1, KMT5B, ZNF577, ZNF449, ZNF93, ZNF33A, EMX1, ZNF90, ZNF644, CNOT10, PKN2, GTF2H3, ZNF813, ZNF334, ZNF788, ZFP82, ACVR2B, HIF1A, ZNF195, CDK11A, ASCC3, FAM120B, ZZZ3, DNTTIP2, LIN54, ZNF746, LCOR, ERC1, CLOCK, LRPPRC, ZNF555, ZNF430, FRYL, SCML2, AHCTF1, ZN…	640	1504	16792	1.37817	0.999485	0.376989	5.05761
GOTERM_BP_DIRECT	GO:0007018~microtubule-based movement	10	1.35318	0.00359157	KIF23, KIF14, DYNC1LI2, KIF1B, KIF5B, KIFAP3, KIF15, KIF18A, KIF18B, KIF13B	640	81	16792	3.2392	0.999908	0.421137	6.17218
GOTERM_BP_DIRECT	GO:0006281~DNA repair	19	2.57104	0.00391863	RECQL5, PDS5B, ENDOV, NFRKB, GTF2H3, MUM1, WRN, RRM2B, TTC5, ANKLE1, RAD50, BOD1L1, ATRX, APITD1-CORT, UBR5, PARPBP, PARP4, RBM14, SMC1A	640	235	16792	2.12133	0.999961	0.430745	6.71601
GOTERM_BP_DIRECT	GO:0016925~protein sumoylation	12	1.62382	0.00501705	NUP160, NUP205, SP3, RNF2, SMC6, WRN, RANBP2, TPR, TOP2B, SMC1A, TOP2A, SENP6	640	117	16792	2.69103	0.999998	0.49529	8.52078
GOTERM_BP_DIRECT	GO:0006892~post-Golgi vesicle-mediated transport	5	0.67659	0.00510169	SCAMP1, SCFD1, VAMP7, SORL1, EXOC5	640	19	16792	6.90461	0.999998	0.483443	8.65847
GOTERM_BP_DIRECT	GO:0000226~microtubule cytoskeleton organization	9	1.21786	0.00542605	PTK2, DYNC1LI2, CUL7, PCNT, NEFH, CLASP1, DOCK7, MARK3, DST	640	71	16792	3.32588	0.999999	0.487893	9.18433
GOTERM_BP_DIRECT	GO:0001764~neuron migration	11	1.4885	0.0066729	SEMA6A, CDK5R1, PTK2, NDEL1, USP9X, SEMA3A, PCM1, TOP2B, ASPM, NDNF, MYH10	640	105	16792	2.74869	1	0.544375	11.1793
GOTERM_BP_DIRECT	GO:0006470~protein dephosphorylation	12	1.62382	0.00866439	PPP1R3D, PTPRK, PTPN3, PTPRZ1, DLGAP5, SSH2, PPP1R12A, PTPN13, PPM1B, MTMR6, UBLCP1, CTDSPL2	640	126	16792	2.49881	1	0.62367	14.2801
GOTERM_BP_DIRECT	GO:0031581~hemidesmosome assembly	4	0.541272	0.00932994	ITGA6, LAMC2, LAMC1, DST	640	12	16792	8.74583	1	0.635361	15.2934
GOTERM_BP_DIRECT	GO:0006890~retrograde vesicle-mediated transport, Golgi to ER	9	1.21786	0.0126616	ARFGAP1, KIF23, SCFD1, ATP9B, COPB1, KIFAP3, KIF15, ARCN1, KIF18A	640	82	16792	2.87973	1	0.731941	20.1983
GOTERM_BP_DIRECT	GO:0007229~integrin-mediated signaling pathway	10	1.35318	0.0130931	ADAM11, PTK2, ADAM10, ITGA6, NME1-NME2, CTGF, ERBIN, ADAMTS1, DST, ITGB1	640	99	16792	2.65025	1	0.730002	20.8136
GOTERM_BP_DIRECT	GO:0016477~cell migration	14	1.89445	0.0144705	PTPRK, CCDC88A, FLT1, PEAK1, RPS6KB1, ITGB1, COL5A1, NDEL1, CTGF, GPC6, PDGFRB, JAK1, LAMC1, THBS1	640	172	16792	2.13561	1	0.752033	22.7478
GOTERM_BP_DIRECT	GO:0009749~response to glucose	8	1.08254	0.0145597	TXNIP, SREBF1, LDHA, ACVR2B, CTGF, RPS6KB1, THBS1, GPAM	640	68	16792	3.08676	1	0.741539	22.8716
GOTERM_BP_DIRECT	GO:0007059~chromosome segregation	8	1.08254	0.0145597	NDEL1, DDX3X, HJURP, USP9X, NUF2, CENPF, TOP2A, NEK6	640	68	16792	3.08676	1	0.741539	22.8716
GOTERM_BP_DIRECT	GO:0060271~cilium morphogenesis	12	1.62382	0.0148244	TROVE2, RAB8B, CEP83, BBS7, STK36, RAB17, CCDC113, PCM1, TMEM17, OCRL, SNX10, IFT74	640	136	16792	2.31507	1	0.735597	23.2375
GOTERM_BP_DIRECT	GO:0006605~protein targeting	6	0.811908	0.015523	AP1M2, SORL1, AKAP12, NLGN1, ERBIN, KIF13B	640	39	16792	4.03654	1	0.739983	24.1956
GOTERM_BP_DIRECT	GO:0015031~protein transport	25	3.38295	0.0166941	ARFGAP1, NUP160, BBS7, AHCTF1, VPS50, MIA3, KIAA1033, EXOC5, NMD3, MVB12B, SCAMP1, PGAP1, KIF18A, CENPF, ECT2, MON2, SCFD1, ARL17A, ARCN1, RAB17, RAB5A, DENND4C, ERC1, EIF5A2, SNX10	640	395	16792	1.6606	1	0.754077	25.7766
GOTERM_BP_DIRECT	GO:0007155~cell adhesion	28	3.7889	0.0171319	PCDHB15, VCL, CD44, CTGF, RHOB, TM9SF4, THBS1, THBS3, CYR61, PTPRK, TNXB, MPDZ, ERBIN, PPFIBP1, NLGN1, PCDHB2, CD164, COL5A1, PCDH18, ITGA6, NME1-NME2, FREM2, DSC2, LAMC2, TGFB1I1, LAMC1, DST, MYH10	640	459	16792	1.60054	1	0.752129	26.3595
GOTERM_BP_DIRECT	GO:0006897~endocytosis	12	1.62382	0.0171959	SYNRG, DNM1L, MYO6, ATP9B, FNBP1L, MYO1E, VAMP7, RAB5A, EEA1, CSNK1G3, SNX10, AMPH	640	139	16792	2.26511	1	0.742743	26.4444
GOTERM_BP_DIRECT	GO:0031297~replication fork processing	5	0.67659	0.018177	ATRX, MMS22L, APITD1-CORT, WRN, BOD1L1	640	27	16792	4.8588	1	0.751825	27.7337
GOTERM_BP_DIRECT	GO:0043001~Golgi to plasma membrane protein transport	5	0.67659	0.018177	BLZF1, MACF1, ANK3, VAMP7, SPTBN1	640	27	16792	4.8588	1	0.751825	27.7337
GOTERM_BP_DIRECT	GO:0035058~nonmotile primary cilium assembly	5	0.67659	0.018177	CEP250, BBS7, PCM1, TMEM17, CENPJ	640	27	16792	4.8588	1	0.751825	27.7337
GOTERM_BP_DIRECT	GO:0007411~axon guidance	13	1.75913	0.0185441	CDK5R1, ZNF280C, KIF5B, SLIT2, SEMA6A, PTK2, ANK3, GBX2, SPTBN1, SEMA3A, NGFR, MYH10, SPTAN1	640	159	16792	2.1452	1	0.748774	28.2107
GOTERM_BP_DIRECT	GO:0051726~regulation of cell cycle	11	1.4885	0.0199971	RBL2, CDK11A, LIN9, JUN, L3MBTL1, HIPK2, CENPF, LIN54, GADD45B, CCNG1, ITGB1	640	124	16792	2.32752	1	0.765274	30.0695
GOTERM_BP_DIRECT	GO:1900006~positive regulation of dendrite development	4	0.541272	0.0212139	TMEM106B, OPA1, CLIP1, IQGAP1	640	16	16792	6.55938	1	0.776176	31.5911
GOTERM_BP_DIRECT	GO:0000281~mitotic cytokinesis	5	0.67659	0.0231792	KIF23, CUL7, ANK3, SPTBN1, MYH10	640	29	16792	4.52371	1	0.796914	33.9829
GOTERM_BP_DIRECT	GO:0048008~platelet-derived growth factor receptor signaling pathway	5	0.67659	0.0231792	TXNIP, PDGFB, MYO1E, PDGFRB, IQGAP1	640	29	16792	4.52371	1	0.796914	33.9829
GOTERM_BP_DIRECT	GO:0001934~positive regulation of protein phosphorylation	11	1.4885	0.0231945	EDNRB, ACVR2A, PTK2, CCND1, CCND2, RB1CC1, RIPK1, PLA2G6, ZNF268, KDR, CYR61	640	127	16792	2.27254	1	0.78866	34.0011
GOTERM_BP_DIRECT	GO:2000114~regulation of establishment of cell polarity	4	0.541272	0.0250467	SHTN1, RICTOR, BCAS3, KANK1	640	17	16792	6.17353	1	0.80563	36.1823
GOTERM_BP_DIRECT	GO:0001702~gastrulation with mouth forming second	4	0.541272	0.0250467	ACVR2A, ACVR2B, RNF2, FRS2	640	17	16792	6.17353	1	0.80563	36.1823
GOTERM_BP_DIRECT	GO:0010977~negative regulation of neuron projection development	6	0.811908	0.0250986	PTPRG, ADCY6, NGFR, SEMA3A, CBFA2T2, KANK1	640	44	16792	3.57784	1	0.798385	36.2424
GOTERM_BP_DIRECT	GO:0007052~mitotic spindle organization	5	0.67659	0.0259635	ASUN, PCNT, TTK, CLASP1, SMC1A	640	30	16792	4.37292	1	0.801675	37.2366
GOTERM_BP_DIRECT	GO:0061298~retina vasculature development in camera-type eye	3	0.405954	0.0267359	ACVR2B, HIF1A, PDGFRB	640	7	16792	11.2446	1	0.803655	38.112
GOTERM_BP_DIRECT	GO:0072383~plus-end-directed vesicle transport along microtubule	3	0.405954	0.0267359	KIF23, KIF5B, KIFAP3	640	7	16792	11.2446	1	0.803655	38.112
GOTERM_BP_DIRECT	GO:0030336~negative regulation of cell migration	9	1.21786	0.0282564	PTPRK, MIA3, RAP2C, SERPINE1, RHOB, KANK1, SLIT2, VCL, IGFBP5	640	95	16792	2.48566	1	0.814122	39.8018
GOTERM_BP_DIRECT	GO:0016569~covalent chromatin modification	10	1.35318	0.0284571	ATRX, CHD9, TDRD3, RBL2, L3MBTL1, CHD2, CHD1, DEK, SMARCA1, HMGN5	640	113	16792	2.3219	1	0.809314	40.0216
GOTERM_BP_DIRECT	GO:0043552~positive regulation of phosphatidylinositol 3-kinase activity	5	0.67659	0.0289399	PTK2, FLT1, PDGFB, PDGFRB, PIK3R4	640	31	16792	4.23185	1	0.807762	40.5472
GOTERM_BP_DIRECT	GO:0030705~cytoskeleton-dependent intracellular transport	4	0.541272	0.0292259	KIF14, KIF1B, KIF5B, KIF13B	640	18	16792	5.83056	1	0.804094	40.8565
GOTERM_BP_DIRECT	GO:0046827~positive regulation of protein export from nucleus	4	0.541272	0.0337492	XPO4, TPR, GTSE1, CTDSPL2	640	19	16792	5.52368	1	0.842366	45.5506
GOTERM_BP_DIRECT	GO:0032927~positive regulation of activin receptor signaling pathway	3	0.405954	0.0347608	ACVR1B, ACVR2A, ACVR2B	640	8	16792	9.83906	1	0.845103	46.5512
GOTERM_BP_DIRECT	GO:2001224~positive regulation of neuron migration	3	0.405954	0.0347608	SEMA6A, SHTN1, SEMA3A	640	8	16792	9.83906	1	0.845103	46.5512
GOTERM_BP_DIRECT	GO:0000910~cytokinesis	6	0.811908	0.0350067	KIF23, RHOB, AHCTF1, ECT2, NEK6, NEK7	640	48	16792	3.27969	1	0.841319	46.7918
GOTERM_BP_DIRECT	GO:0051297~centrosome organization	5	0.67659	0.0354764	HAUS6, CKAP5, BNIP2, PPP1R12A, PCM1	640	33	16792	3.97538	1	0.839493	47.2485
GOTERM_BP_DIRECT	GO:0046330~positive regulation of JNK cascade	7	0.947226	0.0368037	CTGF, RB1CC1, RIPK1, HIPK2, SDCBP, GADD45B, STK3	640	65	16792	2.82558	1	0.844738	48.5192
GOTERM_BP_DIRECT	GO:1902895~positive regulation of pri-miRNA transcription from RNA polymerase II promoter	4	0.541272	0.0386129	HIF1A, PDGFB, JUN, NGFR	640	20	16792	5.2475	1	0.853265	50.2048
GOTERM_BP_DIRECT	GO:0072593~reactive oxygen species metabolic process	5	0.67659	0.0427975	NNT, PDGFB, CTGF, AOX1, CYR61	640	35	16792	3.74821	1	0.87659	53.9061
GOTERM_BP_DIRECT	GO:0045892~negative regulation of transcription, DNA-templated	28	3.7889	0.0430505	COPS2, CDK5R1, ZBTB33, PDGFB, ZBTB14, CBFA2T2, NIPBL, HEXIM1, YEATS2, TRAF6, NKRF, ATF7IP, ZNF93, PTPRK, ZNF280C, ZP3, RCOR1, KLF11, L3MBTL1, HMBOX1, CENPF, DEPDC1, SP3, JUN, USP47, ZNF746, RASD1, CLOCK	640	499	16792	1.47224	1	0.873387	54.1214
GOTERM_BP_DIRECT	GO:0006930~substrate-dependent cell migration, cell extension	3	0.405954	0.0435841	SHTN1, SDCBP, MYH10	640	9	16792	8.74583	1	0.871964	54.5722
GOTERM_BP_DIRECT	GO:1904754~positive regulation of vascular associated smooth muscle cell migration	3	0.405954	0.0435841	PDGFB, DOCK7, IQGAP1	640	9	16792	8.74583	1	0.871964	54.5722
GOTERM_BP_DIRECT	GO:0071277~cellular response to calcium ion	6	0.811908	0.0438229	SLC25A24, JUN, ITPKB, ASPH, ECT2, IQGAP1	640	51	16792	3.08676	1	0.868756	54.7727
GOTERM_BP_DIRECT	GO:0043123~positive regulation of I-kappaB kinase/NF-kappaB signaling	12	1.62382	0.0439311	AJUBA, CFLAR, ANKRD17, TBK1, RIPK1, TICAM1, AKAP13, WLS, TRAF6, ECT2, NEK6, CANT1	640	161	16792	1.95559	1	0.864763	54.8632
GOTERM_BP_DIRECT	GO:0018105~peptidyl-serine phosphorylation	10	1.35318	0.0492144	STK32C, CDK5R1, PDGFB, TBK1, HIPK2, PKN2, TTK, RICTOR, CSNK1G3, NEK6	640	125	16792	2.099	1	0.890235	59.0816
GOTERM_BP_DIRECT	GO:0048813~dendrite morphogenesis	5	0.67659	0.0509046	TMEM106B, SEMA3A, KIDINS220, DTNBP1, ITGB1	640	37	16792	3.54561	1	0.894515	60.3507
GOTERM_BP_DIRECT	GO:0051146~striated muscle cell differentiation	3	0.405954	0.0531335	SPAG9, BNIP2, IGFBP5	640	10	16792	7.87125	1	0.900925	61.9674
GOTERM_BP_DIRECT	GO:0070072~vacuolar proton-transporting V-type ATPase complex assembly	3	0.405954	0.0531335	DMXL2, ATP6V0A1, TM9SF4	640	10	16792	7.87125	1	0.900925	61.9674
GOTERM_BP_DIRECT	GO:0007019~microtubule depolymerization	3	0.405954	0.0531335	KIF14, KIF18A, KIF18B	640	10	16792	7.87125	1	0.900925	61.9674
GOTERM_BP_DIRECT	GO:0016055~Wnt signaling pathway	13	1.75913	0.0541403	ZBTB33, CDC73, WLS, CALCOCO1, TNKS2, DDX3X, MACF1, KIAA0922, CSNK1G3, TGFB1I1, USP34, DST, TMEM88	640	187	16792	1.824	1	0.901619	62.6772
GOTERM_BP_DIRECT	GO:0006974~cellular response to DNA damage stimulus	14	1.89445	0.055032	SMC6, WRN, RAD50, SETX, BOD1L1, CCND1, NIPBL, APITD1-CORT, UBR5, CHD2, USP47, PARP4, TRAF6, TOP2A	640	208	16792	1.76599	1	0.901802	63.2953
GOTERM_BP_DIRECT	GO:0007160~cell-matrix adhesion	8	1.08254	0.055519	ITGA6, CD44, EPDR1, CTGF, JAM3, ITGB1, THBS3, VCL	640	90	16792	2.33222	1	0.900273	63.6288
GOTERM_BP_DIRECT	GO:0007368~determination of left/right symmetry	6	0.811908	0.0574711	ACVR2A, ACVR2B, BBS7, DISP1, ARMC4, IFT74	640	55	16792	2.86227	1	0.904828	64.9372
GOTERM_BP_DIRECT	GO:0019886~antigen processing and presentation of exogenous peptide antigen via MHC class II	8	1.08254	0.0611046	KIF23, DYNC1LI2, AP1M2, KIFAP3, KIF15, KIF18A, CLTC, TRAF6	640	92	16792	2.28152	1	0.915212	67.255
GOTERM_BP_DIRECT	GO:0045648~positive regulation of erythrocyte differentiation	4	0.541272	0.0613566	ACVR1B, ACVR2A, HIF1A, FOXO3	640	24	16792	4.37292	1	0.912936	67.4103
GOTERM_BP_DIRECT	GO:0030511~positive regulation of transforming growth factor beta receptor signaling pathway	4	0.541272	0.0613566	HIPK2, SDCBP, TGFB1I1, THBS1	640	24	16792	4.37292	1	0.912936	67.4103
GOTERM_BP_DIRECT	GO:0030010~establishment of cell polarity	4	0.541272	0.0613566	PTK2, RICTOR, MARK3, JAM3	640	24	16792	4.37292	1	0.912936	67.4103
GOTERM_BP_DIRECT	GO:0007030~Golgi organization	7	0.947226	0.0623486	BLZF1, CUL7, USO1, HACE1, CLASP1, BCAS3, ATP8B3	640	74	16792	2.48193	1	0.913307	68.0148
GOTERM_BP_DIRECT	GO:0051292~nuclear pore complex assembly	3	0.405954	0.0633412	NUP205, AHCTF1, TPR	640	11	16792	7.15568	1	0.913671	68.609
GOTERM_BP_DIRECT	GO:0035195~gene silencing by miRNA	3	0.405954	0.0633412	AJUBA, CNOT1, TNRC6A	640	11	16792	7.15568	1	0.913671	68.609
GOTERM_BP_DIRECT	GO:0032206~positive regulation of telomere maintenance	3	0.405954	0.0633412	ATRX, DHX36, RAD50	640	11	16792	7.15568	1	0.913671	68.609
GOTERM_BP_DIRECT	GO:0007346~regulation of mitotic cell cycle	5	0.67659	0.064524	ASUN, SDCBP, ZNF268, NEK6, NEK7	640	40	16792	3.27969	1	0.914669	69.3036
GOTERM_BP_DIRECT	GO:0046777~protein autophosphorylation	12	1.62382	0.0645808	ACVR1B, PTK2, FLT1, NME1-NME2, RIPK1, PEAK1, CLK4, PDGFRB, TTK, WNK3, NEK6, KDR	640	172	16792	1.83052	1	0.911855	69.3366
GOTERM_BP_DIRECT	GO:0042327~positive regulation of phosphorylation	4	0.541272	0.067827	MOB1B, ITGA6, SDCBP, THBS1	640	25	16792	4.198	1	0.91952	71.1671
GOTERM_BP_DIRECT	GO:0043066~negative regulation of apoptotic process	25	3.38295	0.0687136	LIMS2, RPS6KB1, HMGN5, SETX, PHIP, EDNRB, PTK2, DDX3X, CD44, KIFAP3, ZNF268, THBS1, TRAF6, API5, CYR61, KIF14, CFLAR, WNK3, KDR, NME1-NME2, CCND2, BNIP2, USP47, PDGFRB, NGFR	640	455	16792	1.44162	1	0.919452	71.6488
GOTERM_BP_DIRECT	GO:0051056~regulation of small GTPase mediated signal transduction	10	1.35318	0.0700817	ABR, RALGAPB, STARD8, RHOB, AKAP13, ARHGAP11A, OCRL, ECT2, MYO9A, ARHGAP12	640	134	16792	1.95802	1	0.920832	72.3773
GOTERM_BP_DIRECT	GO:0043406~positive regulation of MAP kinase activity	6	0.811908	0.0732896	AJUBA, FLT1, PDGFB, PDE5A, PDGFRB, IQGAP1	640	59	16792	2.66822	1	0.927297	74.0168
GOTERM_BP_DIRECT	GO:0060416~response to growth hormone	3	0.405954	0.0741434	NME1-NME2, CPS1, IGFBP5	640	12	16792	6.55938	1	0.927067	74.4375
GOTERM_BP_DIRECT	GO:0050921~positive regulation of chemotaxis	3	0.405954	0.0741434	PDGFB, PDGFRB, THBS1	640	12	16792	6.55938	1	0.927067	74.4375
GOTERM_BP_DIRECT	GO:0003279~cardiac septum development	3	0.405954	0.0741434	CRELD1, ZBTB14, MYH10	640	12	16792	6.55938	1	0.927067	74.4375
GOTERM_BP_DIRECT	GO:0055003~cardiac myofibril assembly	3	0.405954	0.0741434	PDGFRB, TTN, MYH10	640	12	16792	6.55938	1	0.927067	74.4375
GOTERM_BP_DIRECT	GO:0071709~membrane assembly	2	0.270636	0.0746618	ANK3, SPTBN1	640	2	16792	26.2375	1	0.925948	74.6897
GOTERM_BP_DIRECT	GO:0035441~cell migration involved in vasculogenesis	2	0.270636	0.0746618	PDGFRB, SETD2	640	2	16792	26.2375	1	0.925948	74.6897
GOTERM_BP_DIRECT	GO:0060327~cytoplasmic actin-based contraction involved in cell motility	2	0.270636	0.0746618	SHTN1, VIL1	640	2	16792	26.2375	1	0.925948	74.6897
GOTERM_BP_DIRECT	GO:0048661~positive regulation of smooth muscle cell proliferation	6	0.811908	0.0775797	PDGFB, JUN, PDGFRB, RPS6KB1, THBS1, TRAF6	640	60	16792	2.62375	1	0.931039	76.0662
GOTERM_BP_DIRECT	GO:0000086~G2/M transition of mitotic cell cycle	10	1.35318	0.078099	AJUBA, HAUS6, CEP250, CEP135, CKAP5, PCNT, PPP1R12A, CLASP1, PCM1, CENPJ	640	137	16792	1.91515	1	0.929966	76.3037
GOTERM_BP_DIRECT	GO:0006357~regulation of transcription from RNA polymerase II promoter	24	3.24763	0.0803619	SREBF1, ZMYM2, LCORL, ZNF518B, BBS7, RBL2, ZNF770, DEK, MED23, ZBED8, FOXJ3, FOXO3, HMGN5, ZNF518A, CITED4, ATF1, ZNF671, BLZF1, DMTF1, CHD2, TEF, CHD1, TFAP2C, CLOCK	640	441	16792	1.42789	1	0.933122	77.3128
GOTERM_BP_DIRECT	GO:0035335~peptidyl-tyrosine dephosphorylation	8	1.08254	0.0832727	PTPRK, PTPN3, PTPRZ1, PTPRG, SSH2, DUSP23, PTPN13, MTMR6	640	99	16792	2.1202	1	0.9375	78.5512
GOTERM_BP_DIRECT	GO:0001558~regulation of cell growth	7	0.947226	0.0840093	KIF14, BLZF1, CTGF, CDK11A, HTRA3, CYR61, IGFBP5	640	80	16792	2.29578	1	0.936967	78.8543
GOTERM_BP_DIRECT	GO:0006888~ER to Golgi vesicle-mediated transport	11	1.4885	0.0850991	ARFGAP1, DDHD2, MIA3, DYNC1LI2, ANK3, COPB1, VAMP7, ARCN1, USO1, SPTBN1, SPTAN1	640	160	16792	1.80383	1	0.937203	79.2954
