# Supplementary material for: Anti-apoptotic Mutations Desensitize Human Pluripotent Stem Cells to Mitotic Stress and Enable Aneuploid Cell Survival
Source: Stem Cell Reports. 2019 Feb 14;12(3):557–71. doi: 10.1016/j.stemcr.2019.01.013 (PMC6411485; doi:10.1016/j.stemcr.2019.01.013)
Supplement: Table S2. GO Analysis of NOC Upregulated Genes in Wild-Type, BCL-XL OE, or NOXA Knockout H9 Cells, Related to Figure S4 [file mmc3.xlsx]

## Sheet: GO_up_NOC Vs Ctrl in H9
Table S2, related to Figure S4D. Gene ontology analysis list
Related to figure S4D i
Category	Term	Count	%	PValue	Genes	List Total	Pop Hits	Pop Total	Fold Enrichment	Bonferroni	Benjamini	FDR
GOTERM_BP_DIRECT	GO:0000398~mRNA splicing, via spliceosome	50	3.72301	7.62118e-13	SRSF1, CRNKL1, LSM8, CWC15, ZMAT2, SNRPD1, RBM5, SYNCRIP, PNN, PLRG1, RBM8A, DNAJC8, U2AF1, LSM5, DBR1, LSM3, ZCCHC8, CCAR1, MAGOH, CDC5L, HNRNPR, HNRNPU, RBMX2, SNRPF, CPSF2, SRSF10, POLR2K, TRA2B, SRSF11, SNRPB2, TRA2A, POLR2B, HNRNPA3, CDC40, HSPA8, BCAS2, CSTF3, CSTF2, SNW1, DDX5, RBMX, SRSF3, SRSF2, HNRNPH2, SRSF6, RSRC1, GTF2F2, PSPC1, HNRNPH1, SNRNP27	1200	222	16792	3.15165	2.51287e-09	2.51287e-09	1.38685e-09
GOTERM_BP_DIRECT	GO:0007067~mitotic nuclear division	52	3.87193	4.53075e-12	ITGB3BP, DYNC1LI1, CDC16, OFD1, OIP5, KLHL9, CDCA2, NUP37, MASTL, CCNA2, ZW10, NUP88, HMGA2, WEE1, RBBP8, SGO1, NSL1, MCMBP, BUB1B, WASL, NEK4, NUP43, SNX18, HAUS3, SNX9, HAUS1, TIPIN, ANAPC10, ANLN, CEP55, RCC1, SPC25, VRK1, BUB1, SKA3, SKA2, SKA1, ZWILCH, NSUN2, TERF1, CSNK1A1, CENPN, YEATS4, ARPP19, NDC80, CDC25C, SUGT1, REEP3, MIS12, SRSF2, CENPW, USP44	1200	248	16792	2.93409	1.49377e-08	7.46887e-09	8.24408e-09
GOTERM_BP_DIRECT	GO:0070126~mitochondrial translational termination	28	2.08488	2.24264e-11	MRPS36, MRPS35, MRPS11, MRPS10, MRPS31, MRPS30, MRPL13, MRPL15, MRPL36, MRPL19, MRPL18, MRPL39, MRPL32, MRPL58, MRPL35, MRPL1, MRPL3, MRPS28, MRPL50, MRPS23, MTRF1L, MRPL30, MRRF, MRPS18C, MRPS9, MRPL27, MRPL47, MRPL46	1200	86	16792	4.55597	7.39398e-08	2.46466e-08	4.08071e-08
GOTERM_BP_DIRECT	GO:0070125~mitochondrial translational elongation	27	2.01042	1.00986e-10	MRPS36, MRPS35, MRPS11, MRPS10, MRPS31, MRPS30, MRPL13, MRPL15, GFM1, MRPL19, MRPL36, MRPL18, MRPL39, MRPL32, MRPL58, MRPL35, MRPL1, MRPL3, MRPS28, MRPL50, MRPS23, MRPL30, MRPS18C, MRPS9, MRPL27, MRPL47, MRPL46	1200	85	16792	4.44494	3.3295e-07	8.32375e-08	1.83754e-07
GOTERM_BP_DIRECT	GO:0051301~cell division	58	4.31869	3.53709e-09	ITGB3BP, DYNC1LI1, CCNT1, CUZD1, CDC16, SENP5, SPICE1, ZNF207, ATAD3B, SEH1L, OIP5, CDCA2, NUP37, MASTL, CCNA2, ZW10, CDK7, HMGA2, WEE1, RBBP8, SGO1, ZWINT, NSL1, MCMBP, BUB1B, WASL, NEK4, NUP43, HAUS3, GNAI3, HAUS1, TIPIN, ANAPC10, ARF6, RCC1, SPC25, VRK1, NCAPH, CDC40, CDC123, BUB1, SKA3, SKA2, SKA1, ZWILCH, NSUN2, TERF1, CSNK1A1, ARPP19, NDC80, SPDL1, KNSTRN, CDC25C, REEP3, MIS12, CCNB1, CENPW…	1200	350	16792	2.3189	1.16617e-05	2.33236e-06	6.4361e-06
GOTERM_BP_DIRECT	GO:0016032~viral process	51	3.79747	1.33817e-08	XPO1, DYNC1LI1, BTRC, CCNT1, SYNCRIP, TBP, GTF2E1, CUL2, TOP1, DYNLL1, SEH1L, GTF2A2, PRMT6, RALA, NUP37, CCNA2, CUL1, LYN, NUP88, RBL1, NUPL2, GTF2B, SRPK1, WDR48, PDCL3, PSMA4, PSMA3, MDM2, NUP43, DYNC1I2, NACA, UBE3A, VIM, C14ORF166, ABI1, RCC1, SUMO1, SET, NUP50, NPM1, BUB1, NUP54, TRAM1, HSPA8, SNW1, CDC25C, PDZD8, EIF4E, PSMC2, UCKL1, HSPD1	1200	299	16792	2.38682	4.41186e-05	7.35324e-06	2.43494e-05
GOTERM_BP_DIRECT	GO:0043161~proteasome-mediated ubiquitin-dependent protein catabolic process	39	2.90395	3.57573e-08	RAD23B, BTRC, PPP2R5C, ANAPC10, CDC16, RLIM, PLAA, CUL3, ERCC8, BTBD1, PPP2CB, PSMD1, BTBD3, PSMD5, UBE2D1, PSMD6, PSMD7, FBXO45, KLHL20, CUL1, SPOP, CSNK1A1, TBL1XR1, UBE2A, TOPORS, ARNTL, PSMA2, PSMD14, RNF115, PSMD12, PSMA4, PSMC2, PSMA3, PSMC1, RNF139, BUB1B, NFE2L2, FAF1, USP44	1200	203	16792	2.68837	0.000117885	1.68415e-05	6.50639e-05
GOTERM_BP_DIRECT	GO:0006406~mRNA export from nucleus	24	1.78704	4.23604e-07	ENY2, SRSF1, SRSF10, NUP88, MAGOH, SRSF11, NUPL2, SRSF3, SRSF2, EIF4E, SRSF6, SEH1L, RBM8A, FYTTD1, NUP50, CDC40, U2AF1, RBMX2, THOC7, NUP37, NUP54, CPSF2, NUP43, THOC1	1200	100	16792	3.3584	0.00139565	0.000174562	0.000770787
GOTERM_BP_DIRECT	GO:0006396~RNA processing	23	1.71258	9.69629e-07	CSTF3, EXOSC9, CRNKL1, RBM3, PNPT1, U2SURP, RBM5, SNRPD1, SYNCRIP, SSB, HNRNPDL, HNRNPU, EXOSC10, DDX17, AGGF1, DHX29, DHX33, DDX20, RBM39, HNRNPH1, RTCA, THOC1, DHX57	1200	97	16792	3.31801	0.00319176	0.000355144	0.00176432
GOTERM_BP_DIRECT	GO:0008380~RNA splicing	31	2.30827	2.06385e-06	SRSF11, SNRPD1, RBM5, SYNCRIP, WTAP, RRAGC, ZNF326, RBM8A, PPP2CA, TARDBP, CDC40, U2AF1, MTERF3, MAGOHB, MBNL3, SREK1IP1, RBM25, BCAS2, GEMIN2, MBNL1, PRPF18, SRPK1, SRSF2, SFPQ, RSRC1, THRAP3, THOC7, RBM39, SNRPF, PRPF38B, THOC1	1200	166	16792	2.61321	0.00678143	0.000680222	0.00375532
GOTERM_BP_DIRECT	GO:0007062~sister chromatid cohesion	23	1.71258	2.8264e-06	ITGB3BP, CENPN, XPO1, CENPL, SPDL1, NDC80, MIS12, CENPI, CENPH, SPC25, SEH1L, SGO1, ZWINT, NSL1, BUB1, MCMBP, BUB1B, SKA2, NUP37, SKA1, ZWILCH, NUP43, ZW10	1200	103	16792	3.12472	0.00927538	0.000846792	0.0051428
GOTERM_BP_DIRECT	GO:0006397~mRNA processing	32	2.38273	3.55604e-06	SRSF1, SRSF11, WTAP, SMNDC1, AGGF1, ZNF326, RBM8A, TARDBP, U2AF1, LSM5, MAGOHB, LSM3, MBNL3, PTBP2, SREK1IP1, TSEN15, RBM25, BCAS2, ZC3H14, PDE12, GEMIN2, MBNL1, PRPF18, HNRNPR, SRPK1, SRSF2, SFPQ, THRAP3, THOC7, RBM39, FASTKD5, PRPF38B	1200	179	16792	2.5016	0.0116558	0.000976547	0.00647038
GOTERM_BP_DIRECT	GO:0000209~protein polyubiquitination	32	2.38273	6.39392e-06	BTRC, UBE2V2, RLIM, CBFB, CUL3, ERCC8, TRIM69, TPP2, PSMD1, PSMD5, UBE2D1, LONRF1, PSMD6, PSMD7, CUL1, RNF14, SASH1, UBE2A, RNF19A, TOPORS, PSMA2, WSB1, PSMD14, RNF115, PSMD12, PSMA4, PSMC2, PSMA3, PSMC1, RNF139, RNF138, SMURF2	1200	184	16792	2.43362	0.0208602	0.00162029	0.0116337
GOTERM_BP_DIRECT	GO:0043488~regulation of mRNA stability	22	1.63812	1.01928e-05	ZC3H14, XPO1, EXOSC9, EXOSC3, HSPA1B, PSMA2, PSMD14, PARN, SET, PSMD12, SERBP1, PSMA4, PSMC2, PSMA3, PSMD1, PSMC1, ANP32A, PSMD5, PSMD6, PSMD7, HSPA8, SAMD4A	1200	103	16792	2.98887	0.0330474	0.00239754	0.0185452
GOTERM_BP_DIRECT	GO:0000086~G2/M transition of mitotic cell cycle	26	1.93596	1.20124e-05	TAF2, HAUS3, NES, HSP90AA1, BTRC, CEP78, HAUS1, ARPP19, CHEK1, CDK7, CDC25C, WEE1, HMMR, OFD1, CCNB1, MNAT1, CEP57, DYNLL1, FGFR1OP, MASTL, DYNC1I2, CUL1, MELK, CALM2, TERF1, CALM1	1200	137	16792	2.65567	0.0388312	0.00263687	0.0218556
GOTERM_BP_DIRECT	GO:0051437~positive regulation of ubiquitin-protein ligase activity involved in regulation of mitotic cell cycle transition	18	1.34028	1.97458e-05	BTRC, ANAPC10, CDC16, PSMA2, CCNB1, PSMD14, PSMD12, PSMA4, PSMC2, PSMA3, PSMD1, PSMC1, BUB1B, PSMD5, PSMD6, UBE2D1, PSMD7, CUL1	1200	76	16792	3.31421	0.0630285	0.00406064	0.0359233
GOTERM_BP_DIRECT	GO:0006457~protein folding	30	2.2338	2.99515e-05	GRPEL2, TMX1, GNAI3, FKBP5, VBP1, CCT2, BAG5, TTC1, BAG4, NUDCD2, DNAJB11, BAG2, DNAJA1, DNAJC7, MKKS, CDC37L1, DNAJC19, HSPA8, DNAJA2, HSPA9, TXNL1, TCP1, HSP90AA1, TBCE, MESDC2, CCT6A, CLPX, PDCL3, PPID, PFDN4	1200	180	16792	2.33222	0.0940322	0.00579207	0.0544857
GOTERM_BP_DIRECT	GO:0031124~mRNA 3'-end processing	14	1.04244	3.4525e-05	SRSF1, CSTF3, CSTF2, MAGOH, SRSF11, SRSF3, SRSF2, SRSF6, RBM8A, CDC40, U2AF1, THOC7, CPSF2, THOC1	1200	50	16792	3.91813	0.107591	0.00630399	0.0628031
GOTERM_BP_DIRECT	GO:0000381~regulation of alternative mRNA splicing, via spliceosome	12	0.893522	4.68726e-05	SRSF2, SRSF6, RBM8A, MAGOH, TRA2B, THRAP3, RBM5, RBM7, DDX5, WTAP, RBMX, RBM25	1200	38	16792	4.41895	0.143193	0.00810083	0.0852551
GOTERM_BP_DIRECT	GO:0030488~tRNA methylation	10	0.744602	4.80789e-05	NSUN6, ALKBH8, TRMT13, LCMT2, THUMPD3, THUMPD2, METTL2B, NSUN2, TRMT61A, MTO1	1200	26	16792	5.38205	0.146594	0.00789467	0.0874483
GOTERM_BP_DIRECT	GO:1900034~regulation of cellular response to heat	17	1.26582	6.35865e-05	HSP90AA1, NUP88, HSPA1B, NUPL2, BAG5, BAG4, HSPH1, SEH1L, HSPB8, NUP50, BAG2, DNAJC7, NUP37, NUP54, CHORDC1, NUP43, HSPA8	1200	75	16792	3.17182	0.189133	0.00993373	0.115639
GOTERM_BP_DIRECT	GO:0007059~chromosome segregation	16	1.19136	7.12603e-05	CENPN, FAM96A, NDC80, RCC1, KNSTRN, SRPK1, MIS12, TOP1, SPC25, SGO1, OIP5, CDCA2, SKA3, CENPW, SKA2, SKA1	1200	68	16792	3.29255	0.209392	0.0106229	0.129586
GOTERM_BP_DIRECT	GO:0000082~G1/S transition of mitotic cell cycle	20	1.4892	9.72943e-05	CACUL1, CRLF3, DBF4, CDK7, RCC1, MCM10, RBBP8, CUL3, PRIM1, CUL2, MNAT1, EIF4E, DHFR, RRM2, PRIM2, PCNA, ORC5, PPP3CA, ORC2, CUL1	1200	102	16792	2.74379	0.274428	0.0138508	0.176889
GOTERM_BP_DIRECT	GO:0006260~DNA replication	26	1.93596	0.000101437	NBN, BLM, DBF4, TIPIN, KIAA0101, CHEK1, MCM10, TOP1, SET, ORC5, ATRIP, ORC2, SSBP1, NASP, FAM111A, CDC25C, RBBP8, POLD3, DNA2, RFC3, RRM2, TBRG1, SUPT16H, PCNA, DSCC1, BARD1	1200	155	16792	2.34727	0.284272	0.013839	0.184415
GOTERM_BP_DIRECT	GO:0006368~transcription elongation from RNA polymerase II promoter	18	1.34028	0.000104323	ENY2, TAF2, IKBKAP, POLR2K, CCNT1, TBP, CDK7, GTF2B, POLR2B, GTF2H1, ELL2, GTF2E1, MNAT1, GTF2F2, GTF2A2, SUPT16H, THOC7, TAF9	1200	86	16792	2.92884	0.29105	0.0136646	0.189655
GOTERM_BP_DIRECT	GO:0051436~negative regulation of ubiquitin-protein ligase activity involved in mitotic cell cycle	16	1.19136	0.00012005	ANAPC10, CDC16, PSMA2, CCNB1, PSMD14, PSMD12, PSMA4, PSMC2, PSMD1, PSMC1, PSMA3, BUB1B, PSMD5, PSMD6, UBE2D1, PSMD7	1200	71	16792	3.15343	0.326878	0.0151089	0.218218
GOTERM_BP_DIRECT	GO:0031145~anaphase-promoting complex-dependent catabolic process	17	1.26582	0.000122402	ANAPC10, CDC16, PSMA2, CCNB1, CUL3, PSMD14, PSMD12, PSMA4, PSMC2, PSMA3, PSMD1, PSMC1, BUB1B, PSMD5, PSMD6, UBE2D1, PSMD7	1200	79	16792	3.01122	0.332078	0.0148364	0.222488
GOTERM_BP_DIRECT	GO:0006369~termination of RNA polymerase II transcription	15	1.1169	0.000135485	SRSF1, CSTF3, CSTF2, MAGOH, SRSF11, SRSF3, SRSF2, SRSF6, RBM8A, CDC40, U2AF1, THOC7, SNRPF, CPSF2, THOC1	1200	64	16792	3.27969	0.36028	0.0158279	0.246242
GOTERM_BP_DIRECT	GO:0002223~stimulatory C-type lectin receptor signaling pathway	20	1.4892	0.000145303	LYN, BTRC, MALT1, MAP3K7, PSMA2, NRAS, PSMD14, KRAS, PSMD12, PSMA4, PSMC2, PSMA3, PSMD1, PSMC1, PSMD5, PSMD6, UBE2D1, PSMD7, CHUK, CUL1	1200	105	16792	2.6654	0.380659	0.0163849	0.264064
GOTERM_BP_DIRECT	GO:0006521~regulation of cellular amino acid metabolic process	13	0.967982	0.000194329	PSMA2, ODC1, PSMD14, PSMD12, PSMA4, PSMC2, PSMA3, PSMC1, PSMD1, AZIN1, PSMD5, PSMD6, PSMD7	1200	51	16792	3.56693	0.473111	0.0211324	0.353012
GOTERM_BP_DIRECT	GO:0007080~mitotic metaphase plate congression	11	0.819062	0.000194661	CCNB1, CUL3, CHMP3, SEH1L, VPS4B, RRS1, SPDL1, CEP55, KPNB1, ZW10, CHMP2B	1200	37	16792	4.16018	0.473687	0.0204923	0.353613
GOTERM_BP_DIRECT	GO:0010501~RNA secondary structure unwinding	12	0.893522	0.000200971	DDX27, DDX17, DDX18, DDX55, DDX1, DDX50, DDX21, DDX20, DDX10, DDX5, DDX52, DDX6	1200	44	16792	3.81636	0.484526	0.0204955	0.365057
GOTERM_BP_DIRECT	GO:0098609~cell-cell adhesion	37	2.75503	0.000227412	SNX9, CNN3, PDLIM5, CALD1, EIF5, CAPZA1, ABI1, RDX, EIF2A, ANLN, MMP24, CHMP2B, CDC42EP1, PICALM, SH3GLB1, EXOC3, IDH1, CLINT1, HSPA8, ARGLU1, ZC3H15, MYO1B, SWAP70, OLA1, TXNDC9, ARFIP1, GLOD4, DDX6, RSL1D1, EIF4G2, DHX29, FNBP1L, SERBP1, RARS, TMPO, RAB10, PAICS	1200	271	16792	1.91053	0.527569	0.0224669	0.412992
GOTERM_BP_DIRECT	GO:0000070~mitotic sister chromatid segregation	9	0.670141	0.00023804	CEP57, ZWINT, NSL1, NUSAP1, NDC80, KNSTRN, MIS12, ZW10, ZNF207	1200	25	16792	5.0376	0.54384	0.0228212	0.432253
GOTERM_BP_DIRECT	GO:0006364~rRNA processing	31	2.30827	0.00029295	UTP3, UTP18, UTP6, UTP15, RIOK1, UTP11, DDX27, EXOSC10, WDR75, DCAF13, EBNA1BP2, IMP3, SBDS, RPP30, DDX21, EXOSC9, TSR1, RRP36, PNO1, EXOSC3, NOP58, NOL11, UTP20, UTP14A, MPHOSPH6, WDR43, LTV1, RPP40, DDX52, TEX10, C1D	1200	214	16792	2.02707	0.619397	0.0272225	0.531712
GOTERM_BP_DIRECT	GO:0038095~Fc-epsilon receptor signaling pathway	27	2.01042	0.000380931	BTRC, PPP3R1, MAP3K7, KRAS, PSMD1, PPP3CB, PSMD5, PPP3CA, PSMD6, UBE2D1, PSMD7, CUL1, CHUK, LYN, MAP2K4, MALT1, PSMA2, NRAS, PSMD14, PSMD12, PSMA4, PSMC2, JUN, PSMC1, PSMA3, CALM2, CALM1	1200	178	16792	2.12258	0.715257	0.0342918	0.690877
GOTERM_BP_DIRECT	GO:0038061~NIK/NF-kappaB signaling	14	1.04244	0.000684406	PSMA2, PSMD14, PSMD12, PSMA4, BTRC, PSMC2, PSMA3, PSMC1, PSMD1, PSMD5, PSMD6, PSMD7, CUL1, CHUK	1200	66	16792	2.96828	0.895363	0.0591833	1.23805
GOTERM_BP_DIRECT	GO:0000281~mitotic cytokinesis	9	0.670141	0.000731099	CKAP2, STAMBP, KIF23, SNX9, SNX18, NUSAP1, ANLN, CEP55, MITD1	1200	29	16792	4.34276	0.910303	0.0614843	1.32198
GOTERM_BP_DIRECT	GO:0008033~tRNA processing	10	0.744602	0.000937816	TRMT1L, FARS2, POP1, RPP30, TRMT10C, TPRKB, MTO1, PUS7, TYW1B, TRIT1	1200	37	16792	3.78198	0.954654	0.0762545	1.69276
GOTERM_BP_DIRECT	GO:0042795~snRNA transcription from RNA polymerase II promoter	14	1.04244	0.00121834	POLR2K, CCNT1, TBP, CDK7, INTS10, GTF2B, POLR2B, ELL2, GTF2E1, PHAX, INTS6, GTF2A2, GTF2F2, TAF9	1200	70	16792	2.79867	0.982034	0.0955991	2.19381
GOTERM_BP_DIRECT	GO:0000079~regulation of cyclin-dependent protein serine/threonine kinase activity	10	0.744602	0.00140418	MNAT1, GTPBP4, BLM, CCNT1, BCCIP, CDK7, CDC25C, CCNA2, PTEN, GTF2H1	1200	39	16792	3.58803	0.990273	0.106846	2.52444
GOTERM_BP_DIRECT	GO:0000460~maturation of 5.8S rRNA	6	0.446761	0.00145842	EXOSC10, MAK16, MPHOSPH6, RPF1, C1D, NSA2	1200	13	16792	6.45846	0.991868	0.10825	2.62073
GOTERM_BP_DIRECT	GO:0000462~maturation of SSU-rRNA from tricistronic rRNA transcript (SSU-rRNA, 5.8S rRNA, LSU-rRNA)	9	0.670141	0.00147939	UTP3, DCAF13, MRPS9, TSR1, UTP18, RRP36, UTP6, MRPS11, UTP20	1200	32	16792	3.93562	0.992412	0.107309	2.65793
GOTERM_BP_DIRECT	GO:0006405~RNA export from nucleus	12	0.893522	0.00152194	SRSF3, SRSF1, SRSF2, EIF4E, SRSF6, RBM8A, MAGOH, CDC40, SRSF11, U2AF1, THOC7, THOC1	1200	55	16792	3.05309	0.993407	0.107857	2.73339
GOTERM_BP_DIRECT	GO:0050821~protein stabilization	21	1.56366	0.00157828	ATP1B1, TCP1, GTPBP4, PDCD10, HSP90AA1, SAV1, NAA15, NAA16, CCT2, HSPA1B, CCT6A, STK4, PTEN, ZNF207, SUMO1, GNAQ, TBRG1, TAF9, HSPD1, CDC37L1, USP33	1200	136	16792	2.16074	0.994526	0.109281	2.8332
GOTERM_BP_DIRECT	GO:0016925~protein sumoylation	19	1.41474	0.00158198	BLM, NUP88, TOPORS, NUPL2, SENP5, NFATC2IP, SENP2, SUMO2, TOP1, SUMO1, SEH1L, NUP50, PCNA, TDG, MDM2, NOP58, NUP37, NUP54, NUP43	1200	117	16792	2.27242	0.994592	0.107275	2.83976
GOTERM_BP_DIRECT	GO:0007094~mitotic spindle assembly checkpoint	7	0.521221	0.00212316	MNAT1, PSMG2, BUB1, BUB1B, ZW10, ZNF207, TERF1	1200	20	16792	4.89767	0.999095	0.138514	3.79359
GOTERM_BP_DIRECT	GO:0000380~alternative mRNA splicing, via spliceosome	6	0.446761	0.00213615	SRSF1, SRSF6, RSRC1, SFPQ, PQBP1, RBM17	1200	14	16792	5.99714	0.999133	0.136606	3.81638
GOTERM_BP_DIRECT	GO:0032728~positive regulation of interferon-beta production	8	0.595681	0.00232283	POLR3G, HMGB1, HMGB2, RIPK2, IRF3, POLR3C, POLR3B, IFNAR1	1200	27	16792	4.14617	0.999532	0.144847	4.14326
GOTERM_BP_DIRECT	GO:0006400~tRNA modification	8	0.595681	0.00232283	LCMT2, THUMPD1, TYW5, SSB, QTRT2, NSUN2, TRMT61A, TRIT1	1200	27	16792	4.14617	0.999532	0.144847	4.14326
GOTERM_BP_DIRECT	GO:0000731~DNA synthesis involved in DNA repair	9	0.670141	0.00273509	POLD3, DNA2, RAD51B, NBN, RFC3, BLM, PALB2, BARD1, RBBP8	1200	35	16792	3.59829	0.99988	0.16523	4.86144
GOTERM_BP_DIRECT	GO:0000729~DNA double-strand break processing	6	0.446761	0.00301746	DNA2, NBN, BLM, UBE2V2, BARD1, RBBP8	1200	15	16792	5.59733	0.999953	0.177465	5.35042
GOTERM_BP_DIRECT	GO:0000470~maturation of LSU-rRNA	6	0.446761	0.00301746	RSL1D1, MRPL1, MAK16, RPF1, TEX10, NSA2	1200	15	16792	5.59733	0.999953	0.177465	5.35042
GOTERM_BP_DIRECT	GO:0042769~DNA damage response, detection of DNA damage	9	0.670141	0.00330024	POLD3, MRPS35, RFC3, MRPS9, MRPS11, PCNA, DNAJA1, RAD18, HMGA2	1200	36	16792	3.49833	0.999982	0.189086	5.83772
GOTERM_BP_DIRECT	GO:0006417~regulation of translation	11	0.819062	0.00332911	ZNF706, EIF4E, RBM8A, MAGOH, MTPN, RBM3, CNOT10, CDC123, PUM3, EIF2A, DDX6	1200	52	16792	2.96013	0.999983	0.187339	5.88734
GOTERM_BP_DIRECT	GO:0006974~cellular response to DNA damage stimulus	27	2.01042	0.00374294	ARMT1, XIAP, BLM, TIPIN, KIAA0101, CHEK1, MCM10, ERCC8, TAF9, FANCF, WAC, MASTL, FBXO45, SGK1, ALKBH8, LYN, YY1, POLB, TOPORS, ATMIN, CDKN2AIP, RAD18, IRF3, NEK4, MCTS1, ZBTB1, BARD1	1200	208	16792	1.81644	0.999996	0.204636	6.59584
GOTERM_BP_DIRECT	GO:0032259~methylation	13	0.967982	0.0052795	ARMT1, METTL8, NDUFAF5, MAT2A, METTL5, TPMT, N6AMT1, MTRR, COQ3, METTL25, FAM86C1, GCSH, FAM103A1	1200	73	16792	2.49196	1	0.271903	9.1827
GOTERM_BP_DIRECT	GO:0006376~mRNA splice site selection	6	0.446761	0.00551612	SRSF1, SRSF10, SRSF6, PTBP2, LUC7L, RBMX	1200	17	16792	4.93882	1	0.27795	9.57498
GOTERM_BP_DIRECT	GO:0035020~regulation of Rac protein signal transduction	4	0.297841	0.00616462	ARF6, SSX2IP, OGT, CRK	1200	6	16792	9.32889	1	0.300702	10.6419
GOTERM_BP_DIRECT	GO:0017196~N-terminal peptidyl-methionine acetylation	4	0.297841	0.00616462	NAA20, NAA15, NAA16, NAA25	1200	6	16792	9.32889	1	0.300702	10.6419
GOTERM_BP_DIRECT	GO:0000055~ribosomal large subunit export from nucleus	4	0.297841	0.00616462	XPO1, SDAD1, NUP88, RRS1	1200	6	16792	9.32889	1	0.300702	10.6419
GOTERM_BP_DIRECT	GO:0010467~gene expression	10	0.744602	0.00623786	HNRNPA3, HNRNPH2, POLR2K, GTF2F2, HNRNPH1, WTAP, HNRNPR, RBMX, POLR2B, HNRNPU	1200	48	16792	2.91528	1	0.299318	10.7617
GOTERM_BP_DIRECT	GO:0006409~tRNA export from nucleus	8	0.595681	0.00644131	XPOT, SEH1L, NUP88, NUP50, NUP37, NUP54, NUPL2, NUP43	1200	32	16792	3.49833	1	0.3031	11.0935
GOTERM_BP_DIRECT	GO:0006418~tRNA aminoacylation for protein translation	9	0.670141	0.00651122	TARS, NARS, RARS2, EEF1E1, RARS, FARS2, FARSB, MRPL39, PPA1	1200	40	16792	3.1485	1	0.301599	11.2073
GOTERM_BP_DIRECT	GO:0000732~strand displacement	7	0.521221	0.00872938	DNA2, RAD51B, NBN, BLM, PALB2, BARD1, RBBP8	1200	26	16792	3.76744	1	0.377423	14.7462
GOTERM_BP_DIRECT	GO:0050999~regulation of nitric-oxide synthase activity	7	0.521221	0.00872938	HSP90AA1, LYPLA1, WASL, PTS, CALM2, CALM1, GCH1	1200	26	16792	3.76744	1	0.377423	14.7462
GOTERM_BP_DIRECT	GO:0034080~CENP-A containing nucleosome assembly	9	0.670141	0.0101619	ITGB3BP, CENPN, CENPL, RSF1, OIP5, NPM1, CENPW, CENPI, CENPH	1200	43	16792	2.92884	1	0.419084	16.9604
GOTERM_BP_DIRECT	GO:0006511~ubiquitin-dependent protein catabolic process	23	1.71258	0.0106179	UBE2A, UBE3A, UFD1L, BTRC, COPS3, TOPORS, RLIM, PSMA2, CUL3, CUL2, PSMD14, PSMA4, PSMC2, PSMA3, UCHL5, USP38, USP12, SMURF2, UBE2D1, USP33, CUL1, USP14, USP44	1200	182	16792	1.76839	1	0.428015	17.6537
GOTERM_BP_DIRECT	GO:0051131~chaperone-mediated protein complex assembly	5	0.372301	0.0109745	HSP90AA1, MKKS, HSPA4, CCT2, HSPD1	1200	13	16792	5.38205	1	0.433616	18.1921
GOTERM_BP_DIRECT	GO:0007077~mitotic nuclear envelope disassembly	9	0.670141	0.0116632	CCNB1, VRK1, SEH1L, NUP88, NUP50, NUP37, NUP54, NUPL2, NUP43	1200	44	16792	2.86227	1	0.448476	19.2224
GOTERM_BP_DIRECT	GO:0006367~transcription initiation from RNA polymerase II promoter	20	1.4892	0.01202	TAF2, E2F3, POLR2K, TAF7, SNW1, TBP, CCNC, CDK7, GTF2B, POLR2B, MED10, GTF2H1, MED6, GTF2E1, MNAT1, MED17, GTF2F2, GTF2A2, THRAP3, TAF9	1200	152	16792	1.84123	1	0.453428	19.7514
GOTERM_BP_DIRECT	GO:0006915~apoptotic process	56	4.16977	0.0122856	ITGB3BP, CHMP3, RBM5, SGMS1, PTEN, MRPS30, SMNDC1, MAP3K7, CASP3, DYNLL1, TIA1, RHOB, OGT, CUL1, CCAR1, SGK1, DFFB, STK4, PDCL3, BNIP2, TIAL1, BUB1B, RIPK2, MELK, C3ORF38, C1D, THOC1, ARL6IP1, BCLAF1, XIAP, C6ORF120, GULP1, SAV1, STK17B, CAAP1, FEM1B, PTRH2, RRAGC, TRIM69, SH3GLB1, PPP2CA, BUB1, TRAF3, CKAP2, ACTC1, CARD8, MAP2K4, DUSP22, TAX1BP1, PLSCR1, IFT57, PPID, IRF3, FAF1, APIP, PDCD5	1200	567	16792	1.38206	1	0.455728	20.1431
GOTERM_BP_DIRECT	GO:0042254~ribosome biogenesis	8	0.595681	0.0124613	NVL, TSR1, MTG1, MRPL36, LSG1, RSL24D1, GNL2, GNL3	1200	36	16792	3.10963	1	0.455552	20.4011
GOTERM_BP_DIRECT	GO:0016050~vesicle organization	7	0.521221	0.0126464	SNX9, SNX18, FNBP1L, SNX7, SNX4, WASL, SNX30	1200	28	16792	3.49833	1	0.455633	20.6722
GOTERM_BP_DIRECT	GO:0090503~RNA phosphodiester bond hydrolysis, exonucleolytic	7	0.521221	0.0126464	EXOSC10, PARN, PDE12, PNPT1, REXO2, CNOT2, CNOT7	1200	28	16792	3.49833	1	0.455633	20.6722
GOTERM_BP_DIRECT	GO:0042787~protein ubiquitination involved in ubiquitin-dependent protein catabolic process	20	1.4892	0.0128362	CACUL1, RNF19A, ANAPC10, CDC16, CCNB1, CUL3, CUL2, RNF115, BTBD1, BTBD3, MDM2, BUB1B, SMURF2, UBE2D1, FBXO45, CUL1, RNF146, KLHL20, RNF14, SPOP	1200	153	16792	1.82919	1	0.455834	20.9493
GOTERM_BP_DIRECT	GO:0002479~antigen processing and presentation of exogenous peptide antigen via MHC class I, TAP-dependent	11	0.819062	0.0132441	PSMA2, PSMD14, PSMD12, PSMC2, PSMA4, PSMC1, PSMA3, PSMD1, PSMD5, PSMD6, PSMD7	1200	63	16792	2.44328	1	0.461583	21.5415
GOTERM_BP_DIRECT	GO:0060071~Wnt signaling pathway, planar cell polarity pathway	14	1.04244	0.0134662	PSMA2, PSMD14, PSMD12, PSMA4, PSMC2, PSMA3, PSMC1, PSMD1, ROR1, SMURF2, PSMD5, PSMD6, PSMD7, FZD7	1200	92	16792	2.12942	1	0.462501	21.8621
GOTERM_BP_DIRECT	GO:0006744~ubiquinone biosynthetic process	5	0.372301	0.0145098	COQ3, COQ2, COQ10B, PDSS1, PDSS2	1200	14	16792	4.99762	1	0.483215	23.3527
GOTERM_BP_DIRECT	GO:0042176~regulation of protein catabolic process	5	0.372301	0.0145098	ODC1, XPO1, PSMD1, MDM2, FAF1	1200	14	16792	4.99762	1	0.483215	23.3527
GOTERM_BP_DIRECT	GO:0008299~isoprenoid biosynthetic process	5	0.372301	0.0145098	COQ2, HMGCS1, IDI1, PDSS1, PDSS2	1200	14	16792	4.99762	1	0.483215	23.3527
GOTERM_BP_DIRECT	GO:0000289~nuclear-transcribed mRNA poly(A) tail shortening	7	0.521221	0.0150059	PARN, EIF4E, PAIP1, CNOT10, CNOT2, CNOT7, SAMD4A	1200	29	16792	3.3777	1	0.49015	24.0516
GOTERM_BP_DIRECT	GO:0006283~transcription-coupled nucleotide-excision repair	12	0.893522	0.015467	POLD3, ERCC8, MNAT1, RFC3, COPS5, POLR2K, COPS3, PCNA, CDK7, COPS8, POLR2B, GTF2H1	1200	74	16792	2.26919	1	0.496033	24.6961
GOTERM_BP_DIRECT	GO:0000724~double-strand break repair via homologous recombination	12	0.893522	0.015467	WDR48, SFR1, RAD51B, NBN, PSMD14, HELQ, BLM, SFPQ, YY1, RNF138, PALB2, RBBP8	1200	74	16792	2.26919	1	0.496033	24.6961
GOTERM_BP_DIRECT	GO:0042753~positive regulation of circadian rhythm	4	0.297841	0.0154889	BTRC, THRAP3, ARNTL2, ARNTL	1200	8	16792	6.99667	1	0.491957	24.7264
GOTERM_BP_DIRECT	GO:0015031~protein transport	41	3.05287	0.0159721	ENY2, VPS29, SDAD1, NACA, RAB9A, CHMP3, SNX7, UNC50, TSNAX, SNX4, ARF6, SNX3, ARFGEF2, CHMP2B, SEH1L, VPS4B, LSG1, EXOC3, NECAP1, EXOC6, NUP37, TRAM1, KLHL20, EXOC1, ZW10, NASP, VTA1, RINT1, LIN7C, AP4S1, SENP2, PHAX, RAB18, ATG4C, PLEKHA8, SCFD2, ITGB1BP1, PPID, CNIH4, SNX30, NUP43	1200	395	16792	1.45247	1	0.498132	25.3959
GOTERM_BP_DIRECT	GO:0006362~transcription elongation from RNA polymerase I promoter	7	0.521221	0.0176539	TAF1B, MNAT1, POLR2K, TBP, CDK7, TWISTNB, GTF2H1	1200	30	16792	3.26511	1	0.528994	27.6823
GOTERM_BP_DIRECT	GO:0097193~intrinsic apoptotic signaling pathway	7	0.521221	0.0176539	CUL3, CUL2, NBN, CYCS, MLLT11, CD24, CUL1	1200	30	16792	3.26511	1	0.528994	27.6823
GOTERM_BP_DIRECT	GO:0050852~T cell receptor signaling pathway	19	1.41474	0.0184326	BTRC, MALT1, PTEN, MAP3K7, PSMA2, PSMD14, PSMD12, PSMA4, PSMC2, PSMA3, PSMD1, PSMC1, RIPK2, PSMD5, PSMD6, UBE2D1, PSMD7, CHUK, CUL1	1200	148	16792	1.79644	1	0.539962	28.7182
GOTERM_BP_DIRECT	GO:0006839~mitochondrial transport	5	0.372301	0.0186889	SLC25A14, SLC25A32, HSP90AA1, KIF1BP, FLVCR1	1200	15	16792	4.66444	1	0.540448	29.0561
GOTERM_BP_DIRECT	GO:0048026~positive regulation of mRNA splicing, via spliceosome	5	0.372301	0.0186889	TRA2B, THRAP3, SNW1, RBMX, HSPA8	1200	15	16792	4.66444	1	0.540448	29.0561
GOTERM_BP_DIRECT	GO:0006309~apoptotic DNA fragmentation	5	0.372301	0.0186889	HMGB1, CASP3, HMGB2, DFFB, KPNB1	1200	15	16792	4.66444	1	0.540448	29.0561
GOTERM_BP_DIRECT	GO:0051123~RNA polymerase II transcriptional preinitiation complex assembly	5	0.372301	0.0186889	MED6, TAF2, TAF7, GTF2A2, TAF9	1200	15	16792	4.66444	1	0.540448	29.0561
GOTERM_BP_DIRECT	GO:0006271~DNA strand elongation involved in DNA replication	5	0.372301	0.0186889	POLD3, PRIM1, RFC3, PRIM2, PCNA	1200	15	16792	4.66444	1	0.540448	29.0561
GOTERM_BP_DIRECT	GO:0042026~protein refolding	5	0.372301	0.0186889	HSP90AA1, HSPA1B, HSPD1, HSPA8, DNAJA2	1200	15	16792	4.66444	1	0.540448	29.0561
GOTERM_BP_DIRECT	GO:0007095~mitotic G2 DNA damage checkpoint	5	0.372301	0.0186889	NBN, BLM, HMGA2, CCNA2, FOXN3	1200	15	16792	4.66444	1	0.540448	29.0561
GOTERM_BP_DIRECT	GO:0006388~tRNA splicing, via endonucleolytic cleavage and ligation	5	0.372301	0.0186889	ZBTB8OS, CSTF2, DDX1, C14ORF166, TSEN15	1200	15	16792	4.66444	1	0.540448	29.0561
GOTERM_BP_DIRECT	GO:0006363~termination of RNA polymerase I transcription	7	0.521221	0.0206055	TAF1B, MNAT1, POLR2K, TBP, CDK7, TWISTNB, GTF2H1	1200	31	16792	3.15978	1	0.571507	31.5355
GOTERM_BP_DIRECT	GO:0006474~N-terminal protein amino acid acetylation	4	0.297841	0.0220156	NAA50, NAA15, NAA16, NAA35	1200	9	16792	6.21926	1	0.591424	33.3071

## Sheet: GO_up_NOC Vs Ctrl in BCL-XL H9 
Related to figure S4D ii
Category	Term	Count	%	PValue	Genes	List Total	Pop Hits	Pop Total	Fold Enrichment	Bonferroni	Benjamini	FDR
GOTERM_BP_DIRECT	GO:0006351~transcription, DNA-templated	253	16.5793	1.7036e-16	SLC2A4RG, NAA15, CITED4, DDX17, EPC2, CDCA7, PHTF1, DHX36, FIZ1, CCAR1, IKBKAP, RCOR3, RXRA, YY1, TADA2B, DEPDC1, TOX3, BAZ1B, PARP14, ZNF786, ZNF383, PRDM2, ATXN1L, SUDS3, CRTC2, NFKBIB, ZNF131, MYEF2, ZNF618, TCF20, ATN1, HEXIM1, PBRM1, ARNTL2, BCOR, TCF3, HIP1, NKRF, IKZF5, KLF7, TCF7, KLF12, SMAD7, TP53BP1, ASXL1, KLF16, SKI, ZBTB44, SFMBT1, UBP1, ZBTB43, PAXIP1, DMTF1, ZFHX2, KAT6B, RERE, KA…	1319	1955	16792	1.64752	8.31779e-13	8.31779e-13	4.10783e-13
GOTERM_BP_DIRECT	GO:0016569~covalent chromatin modification	34	2.22805	1.7284e-11	UTP3, TDRD3, RSF1, CBX3, CTCF, NR3C1, ARID2, CBX6, RCBTB1, CHD7, SMARCD2, CHD2, PBRM1, CHD1, BRD4, CHD6, DNAJC2, ASF1A, SS18L1, JARID2, L3MBTL1, ANP32E, CECR2, ARID1A, ARID1B, UBN1, SFMBT1, BPTF, MTF2, SMARCC1, TDG, DNMT1, SMARCA1, NCOR1	1319	113	16792	3.83052	6.47461e-08	3.2373e-08	3.18925e-08
GOTERM_BP_DIRECT	GO:0000122~negative regulation of transcription from RNA polymerase II promoter	108	7.07733	6.69829e-11	XPO1, FST, CNOT2, FOXO1, FOXO3, NFXL1, CBX6, N4BP2L2, KDM1A, ZNF593, RCOR3, YY1, STRN3, RXRA, MLXIPL, ARID1A, EP300, TRIM33, MTF2, VEGFA, ATXN1L, SUDS3, FGFR1, HMGB1, EID1, TSHZ3, SOX2, CXXC5, NIPBL, TCERG1, ATN1, HEXIM1, JUND, OTUD7B, BCOR, TCF3, MEPCE, SREBF1, DNMT3A, TCF7, EHMT1, KLF12, SMAD7, CREBBP, ASXL1, KLF16, LMCD1, SKI, FNIP2, TDG, DNMT1, HIVEP1, NCOR1, RERE, E2F1, COPS2, EZH2, DICER1, …	1319	720	16792	1.90963	2.50918e-07	8.36393e-08	1.23597e-07
GOTERM_BP_DIRECT	GO:0008380~RNA splicing	37	2.42464	1.69761e-08	PRPF4B, RBM15B, SRSF11, SYNCRIP, WTAP, RRAGC, AKAP17A, SRRM4, ZNF326, CDK12, SRRM1, SCNM1, RBM28, LUC7L3, RBM25, BCAS2, RBFOX2, SRPK2, SREK1, RBFOX3, FMR1, MPHOSPH10, PRPF3, IWS1, SRPK1, SON, SUGP2, SRSF7, SFPQ, RSRC1, THRAP3, KHSRP, LSM10, RBM39, THOC2, PRPF38B, PDCD7	1319	166	16792	2.8376	6.35905e-05	1.5898e-05	3.13242e-05
GOTERM_BP_DIRECT	GO:0006397~mRNA processing	36	2.35911	3.93503e-07	RBM15B, SRSF11, WTAP, KIN, ZFP36L1, AKAP17A, SRRM4, CNOT6L, ZNF326, CDK12, SRRM1, SCNM1, PRKACA, RBM27, RBM28, RBM25, BCAS2, KHDRBS1, ZC3H14, RBFOX2, ADARB1, RBFOX3, SREK1, FMR1, PRPF3, IWS1, SRPK1, SUGP2, SON, SRSF7, SFPQ, THRAP3, KHSRP, LSM10, RBM39, PRPF38B	1319	179	16792	2.5604	0.00147298	0.000294769	0.000726087
GOTERM_BP_DIRECT	GO:0045892~negative regulation of transcription, DNA-templated	71	4.65269	1.31528e-06	E2F1, COPS2, RSF1, THRA, RBM15B, EZH2, ZNF12, FOXO1, CBX3, CTCF, LGR4, KDM1A, PRMT6, BRD7, LRRFIP1, KHDRBS1, ATF7IP, RBFOX2, CTBP1, ZNF280C, CTBP2, LDB1, STRN3, MLXIPL, DEPDC1, BASP1, ARNTL, SPEN, FOXN3, GZF1, TRIM33, JUN, MAP3K10, ZNF746, SUDS3, BTAF1, EID1, TSHZ3, LIMS1, BCLAF1, CREM, ARHGAP35, HIC2, NIPBL, SET, HEXIM1, POU2F1, GATAD2A, BCOR, ZNF423, NKRF, ZBTB7A, NACC1, EHMT1, JARID2, L3MBTL1,…	1319	499	16792	1.8114	0.00491493	0.000820837	0.00242692
GOTERM_BP_DIRECT	GO:0006468~protein phosphorylation	66	4.32503	1.80321e-06	PRPF4B, STK38, STK36, STK35, FAM20C, PDPK1, CLK2, COL4A3BP, AAK1, STK39, PRKACA, CDK14, SIK3, IKBKAP, SRPK2, CTBP1, TNIK, CSNK1G2, LIMK1, WNK1, PRKCI, RPS6KC1, PKN1, WNK3, CDKL5, SRPK1, MAP4K4, HUNK, CCND1, KSR2, CDK11A, HIPK2, MAPK8, EIF2AK4, FGFR1, STK11, BRSK2, RIOK1, RIOK2, VRK1, STK40, SBK1, MORC3, PPP3CB, DYRK2, OBSCN, TAF1, ALPK3, TAOK1, MAML1, TAOK3, BIRC6, TRIO, RPS6KL1, FNIP2, RPS6KA1, …	1319	456	16792	1.84262	0.00673208	0.000964512	0.00332723
GOTERM_BP_DIRECT	GO:0006355~regulation of transcription, DNA-templated	167	10.9436	2.60135e-06	SLC2A4RG, THRA, RBM15B, ZNF827, CNOT2, MED23, PNN, RCBTB1, ESF1, CDCA7, AKAP17A, ZNF302, PHTF1, PSIP1, ZNF579, ZNF443, TGS1, FIZ1, SAMD4B, CCAR1, ZNF449, ARGLU1, IKBKAP, ZNF814, MLXIPL, ZNF813, ARNTL, EP300, KDM2A, BAZ1B, PARP14, ZNF786, ZNF383, TGFBRAP1, PRDM2, ZNF587, ERC1, ZNF430, SRSF10, SETD1B, ZNF131, SOX2, SOX4, ZNF618, ZMYND8, TCF20, CNOT6L, HNRNPD, PBRM1, ARNTL2, AXIN2, TCF3, HIP1, IKZF5…	1319	1504	16792	1.4136	0.00969733	0.00121734	0.00479989
GOTERM_BP_DIRECT	GO:0045944~positive regulation of transcription from RNA polymerase II promoter	117	7.6671	4.52666e-06	THRA, FOXO1, INO80, FOXO3, CITED4, SETX, KDM1A, DDX17, SERPINE1, PSIP1, DHX36, YY1, STRN3, RXRA, MLXIPL, MED13, ARNTL, GRHL1, EP300, MTF2, JUN, VEGFA, CRTC2, HMGB1, SOX2, SOX4, TCF20, NIPBL, JUND, AUTS2, ARNTL2, TCF3, SREBF1, CKAP2, TAF2, MAFG, TAF1, TAF4, KLF12, SMAD7, MAML1, TP53BP1, ASXL1, CREBBP, ARID3A, NR4A1, SKI, USF2, ITGA6, ETS1, SMARCC1, RFX3, KAT6B, RERE, ATAD2B, SLC9A1, E2F1, EZH1, FO…	1319	981	16792	1.51836	0.016814	0.00188233	0.00835225
GOTERM_BP_DIRECT	GO:0016055~Wnt signaling pathway	34	2.22805	8.63572e-06	FERMT2, CTNND2, APCDD1, TCF7L1, AMER1, MACF1, HMGXB4, RTF1, CCNY, FBXW4, ETV2, BRD7, LRRFIP2, AXIN2, CDK14, AXIN1, TCF7, TNIK, CSNK1G2, CCDC88C, LDB1, DRAXIN, MESDC2, CELSR2, ARL6, TNKS2, NXN, CSNK1E, GSK3A, ZBED3, LRP6, MCC, CSNK1G3, DST	1319	187	16792	2.3147	0.0318319	0.00322973	0.0159334
GOTERM_BP_DIRECT	GO:0006974~cellular response to DNA damage stimulus	35	2.29358	3.36614e-05	STK11, FOXO1, KIN, BOD1L1, SETX, FBXW7, NIPBL, APITD1-CORT, CHD2, BRD4, MASTL, YAP1, DYRK2, TOP2A, FBXO45, TAF1, ALKBH8, TAOK1, TP53BP1, YY1, TAOK3, CBL, FMR1, SMC6, WRN, RAD52, ATMIN, RAD50, CTC1, CCND1, BAZ1B, NCOA6, ZBTB4, PSME4, ZBTB1	1319	208	16792	2.14221	0.118471	0.011398	0.0620937
GOTERM_BP_DIRECT	GO:0000086~G2/M transition of mitotic cell cycle	26	1.7038	5.825e-05	KHDRBS1, TAF2, NES, HAUS6, HSP90AA1, PCNT, CEP78, BRSK2, PCM1, CEP63, CENPJ, WEE1, HMMR, PRKAR2B, CEP57, DYNLL1, CSNK1E, FGFR1OP, CCNY, PPP1R12A, PRKACA, MASTL, CDK5RAP2, CDK14, TERF1, CALM1	1319	137	16792	2.41607	0.196044	0.0180199	0.107428
GOTERM_BP_DIRECT	GO:0046777~protein autophosphorylation	30	1.96592	7.02246e-05	FGFR1, STK11, CAMK2G, PEAK1, EPHB4, PRKX, VRK1, PDPK1, MAP3K3, CLK2, AAK1, CLK4, CDK12, PRKACA, STK39, TAF1, FLT1, TNIK, CSNK1G2, TRPM7, TAOK3, WNK1, WNK3, TRIM24, CDKL5, EPHA8, ULK1, DYRK1A, MAP3K10, EIF2AK4	1319	172	16792	2.2205	0.231312	0.0200328	0.129499
GOTERM_BP_DIRECT	GO:0006306~DNA methylation	10	0.655308	7.07685e-05	KMT2E, ATF7IP, DNMT3A, EHMT1, KMT2A, EZH2, GATAD2A, DNMT1, CTCF, HELLS	1319	25	16792	5.09234	0.232877	0.0187581	0.130501
GOTERM_BP_DIRECT	GO:0098609~cell-cell adhesion	41	2.68676	7.84886e-05	SNX9, SHTN1, ZC3HAV1, STK38, CHMP4B, CALD1, EIF5, DIAPH3, ASAP1, GIPC1, HSPA1A, RDX, LARP1, PICALM, ATXN2L, CDC42EP1, MACF1, EXOC3, AFDN, UNC5D, LRRFIP1, MKL2, CLINT1, ARGLU1, ZC3H15, MYO1B, SWAP70, CBL, PPFIBP1, MICALL1, RSL1D1, TJP1, EPB41L1, FNBP1L, KIAA1524, NOP56, DNAJB1, ERC1, PHLDB2, GIGYF2, SH3GL1	1319	271	16792	1.92607	0.254746	0.0194111	0.144728
GOTERM_BP_DIRECT	GO:0007067~mitotic nuclear division	38	2.49017	0.000114502	SNX9, HAUS6, BRSK2, NR3C1, CDC16, CEP55, CD2AP, VRK1, APITD1-CORT, MIS18A, PPP1R12A, CDCA2, SKA3, USP37, PBRM1, MASTL, TPR, PPP2R2D, HELLS, ASPM, VCPIP1, TERF1, BRCC3, ZNF830, KIF15, DYNLT3, BIRC6, CEP63, SUGT1, WEE1, MIS12, RCC2, CDK11A, MCMBP, CLIP1, WASL, CLTCL1, USP44	1319	248	16792	1.9507	0.348807	0.0264531	0.211068
GOTERM_BP_DIRECT	GO:0050821~protein stabilization	25	1.63827	0.000139778	USP7, TAF1, SYVN1, HSP90AA1, SMAD7, SAV1, NAA15, SOX4, HSPA1A, HSPA1B, PTEN, GTSE1, SMO, FBXW7, EP300, GNAQ, ANK2, MORC3, AAK1, TBRG1, ZBED3, MDM4, WIZ, USP13, HIP1	1319	136	16792	2.34023	0.407642	0.0303331	0.257603
GOTERM_BP_DIRECT	GO:0061158~3'-UTR-mediated mRNA destabilization	7	0.458716	0.000141248	ZFP36L1, ZFP36L2, UPF1, HNRNPD, KHSRP, TRIM71, RC3H1	1319	12	16792	7.42633	0.410895	0.0289694	0.260309
GOTERM_BP_DIRECT	GO:1901796~regulation of signal transduction by p53 class mediator	23	1.50721	0.000240803	TAF2, TAF1, TAF4, NBN, EHMT1, STK11, L3MBTL1, PHF20, WRN, MBD3, TRIM24, RAD50, TAF11, TAF13, EP300, HIPK2, SUPT16H, BRD7, PPP1R13B, DYRK2, MDM4, CHD4, KAT6A	1319	124	16792	2.36137	0.594306	0.0463723	0.443396
GOTERM_BP_DIRECT	GO:0043547~positive regulation of GTPase activity	69	4.52163	0.000260539	DENND5A, PREX1, RAB3GAP1, EZH2, ITSN1, RGL1, ARHGAP12, AGAP6, RAPGEF5, AFDN, ARHGAP11B, FRS2, AGAP3, ARHGEF4, RALBP1, SIPA1L3, DEPDC1, HERC1, ARHGAP23, ARHGAP26, CDKL5, ARHGEF11, SH2D3C, ARHGAP32, NDEL1, GNAQ, SGSM2, FNBP1L, BNIP2, JUN, SRGAP1, ARFGAP1, SNX9, FGFR1, LIMS1, RALGPS2, CAMK2G, ASAP2, ASAP1, ARHGAP35, MYO9B, ARFGEF2, MYO9A, ARHGAP39, ADAP1, RASAL2, CDC42EP1, AXIN2, IQSEC1, ARHGEF10L, …	1319	565	16792	1.55474	0.623225	0.0476335	0.479654
GOTERM_BP_DIRECT	GO:0018105~peptidyl-serine phosphorylation	23	1.50721	0.000270989	CLSPN, TAF1, STK38, CSNK1G2, PRKCI, BRSK2, PKN1, RICTOR, PRKX, PDPK1, CSNK1E, ULK1, MORC3, DYRK1A, HIPK2, MAP3K10, PKD1, MAPK8, STK39, PRKACA, MASTL, CSNK1G3, GRK2	1319	125	16792	2.34248	0.637693	0.0471958	0.498847
GOTERM_BP_DIRECT	GO:0030010~establishment of cell polarity	9	0.589777	0.000331548	STK11, UST, WWC1, BRSK2, PKD1, RICTOR, MARK3, WEE1, ARHGEF11	1319	24	16792	4.77407	0.711247	0.0548984	0.610004
GOTERM_BP_DIRECT	GO:0000226~microtubule cytoskeleton organization	16	1.04849	0.000338035	BBS4, DYNC1LI2, PCNT, MAP1B, TACC3, MARK3, WEE1, TACC2, SON, ATXN7, MAP2, MAP7, CDK5RAP2, DST, PHLDB2, MAP7D3	1319	71	16792	2.86893	0.718182	0.0535763	0.621905
GOTERM_BP_DIRECT	GO:0034644~cellular response to UV	12	0.78637	0.000456019	KDM1A, TAF1, FBXW7, N4BP1, EP300, YY1, FMR1, CREBBP, INO80, PTN, ZBTB1, EIF2AK4	1319	44	16792	3.47205	0.818887	0.068718	0.838104
GOTERM_BP_DIRECT	GO:0045893~positive regulation of transcription, DNA-templated	63	4.12844	0.000474271	E2F1, RSF1, NAA15, FOXO1, CTCF, FOXO3, LGR4, GLI1, PICALM, BRD7, CDK5RAP2, KDM5A, DNAJC2, SS18L1, ATF7IP, TBL1XR1, AR, SOX11, MLXIPL, ARID1A, ARNTL, MED13, TOX3, FOXN3, ARHGEF11, TAF15, BPTF, JUN, NCOA6, HIPK2, SMARCA1, NSD1, KMT2E, KMT2A, SOX2, SOX4, TFAM, PPP3CB, HNRNPD, ARNTL2, TCF3, NFATC3, ZNF423, AXIN1, KLF7, TAF4, TP53BP1, HMBOX1, CREBBP, BRCA2, TRIM24, ATMIN, FZD7, SFRP1, ETS1, SP3, SMARC…	1319	515	16792	1.55737	0.830862	0.0686141	0.871511
GOTERM_BP_DIRECT	GO:0000381~regulation of alternative mRNA splicing, via spliceosome	11	0.720839	0.000529006	RBFOX2, SRRM4, SRSF6, SREK1, RBFOX3, RBM15B, FMR1, THRAP3, DYRK1A, WTAP, RBM25	1319	38	16792	3.68525	0.862231	0.0734041	0.971627
GOTERM_BP_DIRECT	GO:0010225~response to UV-C	6	0.393185	0.000532921	ERCC5, MAP3K4, YY1, BRCA2, WRN, DCUN1D3	1319	10	16792	7.63851	0.864238	0.0712889	0.978785
GOTERM_BP_DIRECT	GO:0051726~regulation of cell cycle	22	1.44168	0.000628731	CTBP1, ADARB1, PHACTR4, LIN9, PRR11, L3MBTL1, TXLNG, ARNTL, PTEN, CDKL5, WEE1, DOT1L, SON, EP300, CDK11A, JUN, JUND, HIPK2, CDK12, MASTL, CABLES1, CDK14	1319	124	16792	2.2587	0.905198	0.080699	1.15379
GOTERM_BP_DIRECT	GO:0060070~canonical Wnt signaling pathway	17	1.11402	0.000642131	TBL1XR1, TCF7, STK11, OTULIN, SOX4, FZD5, PTEN, FZD7, TCF7L1, GLI1, SMO, CCND1, SFRP1, LRP6, BCL9L, TBL1X, AXIN1	1319	83	16792	2.60752	0.909842	0.0796233	1.17824
GOTERM_BP_DIRECT	GO:0051301~cell division	46	3.01442	0.000703604	HAUS6, GNAI2, BRSK2, INO80, ARF6, CUZD1, NR3C1, CDC16, CD2AP, VRK1, NCAPH, CDCA7, APITD1-CORT, NCAPG, MIS18A, CCNY, CDCA2, SKA3, USP37, MASTL, TPR, PPP2R2D, CABLES1, CDK14, HELLS, CDK13, TERF1, PRPF40A, BRCC3, ZNF830, DYNLT3, BIRC6, SYCE2, KIF18B, TACC3, CEP63, CENPJ, CDC27, MIS12, WEE1, CCND1, RCC2, MCMBP, SDCCAG3, WASL, USP44	1319	350	16792	1.6732	0.928398	0.0841362	1.29035
GOTERM_BP_DIRECT	GO:0006357~regulation of transcription from RNA polymerase II promoter	55	3.60419	0.000721249	THRA, FOXK2, CNOT2, MED23, FOXO3, CITED4, WDR75, KDM1A, EPC2, SMARCD2, BRD7, LRRFIP1, IKBKAP, YY1, TADA2B, SOX12, MLXIPL, PKN1, ARID1A, FOXJ3, UBN1, SLTM, TAF13, VEGFA, ZNF710, HMGB1, TSHZ3, NFKBID, ZNF131, TCF7L1, JUND, CHD2, ETV2, CHD1, ARNTL2, ZSCAN29, NFATC3, CHD4, MAFG, SREBF1, KLF7, TCF7, TAF4, ZMYM4, KLF12, NUCKS1, RFX7, MED13L, UBP1, FOXP4, SAFB2, DMTF1, ATXN7, SMARCC1, CRK	1319	441	16792	1.58775	0.932981	0.0834936	1.3225
GOTERM_BP_DIRECT	GO:0006338~chromatin remodeling	17	1.11402	0.00096098	RSF1, TADA2B, CBX3, INO80, ARID1A, ARID1B, TOP1, CHD7, BPTF, SMARCD2, SMARCC1, CHD1, PBRM1, BRD4, SMARCA1, ZBTB1, RERE	1319	86	16792	2.51656	0.972719	0.106446	1.7584
GOTERM_BP_DIRECT	GO:0032465~regulation of cytokinesis	8	0.524246	0.00107628	GIT1, BBS4, BECN1, SDCCAG3, BRCA2, BIRC6, CALM1, PRPF40A	1319	22	16792	4.6294	0.982295	0.115064	1.96741
GOTERM_BP_DIRECT	GO:0043484~regulation of RNA splicing	9	0.589777	0.0013595	RBFOX2, SON, AKAP17A, SRRM4, CLK2, ZNF326, RBFOX3, CLK4, CDK12	1319	29	16792	3.95096	0.99388	0.139195	2.47901
GOTERM_BP_DIRECT	GO:0048024~regulation of mRNA splicing, via spliceosome	6	0.393185	0.00146593	KHDRBS1, SRPK2, SON, SRSF10, YTHDC1, SRPK1	1319	12	16792	6.36543	0.995894	0.145305	2.6706
GOTERM_BP_DIRECT	GO:0006281~DNA repair	33	2.16252	0.00156701	CLSPN, RAD51C, NBN, CDC14B, INO80, MUM1, BCCIP, KIN, BOD1L1, ERCC5, EPC2, APITD1-CORT, ASF1A, BRCC3, UPF1, TAOK1, NFRKB, TAOK3, GTF2H3, MBD4, WRN, RAD52, RAD50, DOT1L, CSNK1E, NCOA6, PARPBP, SUPT16H, TDG, PSME4, ALKBH3, CHAF1A, ZBTB1	1319	235	16792	1.78774	0.99719	0.150565	2.85223
GOTERM_BP_DIRECT	GO:0048813~dendrite morphogenesis	10	0.655308	0.00182786	RBFOX2, KLF7, PICALM, FYN, MAP2, CELSR2, KIDINS220, DTNBP1, RERE, CACNA1A	1319	37	16792	3.44077	0.998944	0.169085	3.3195
GOTERM_BP_DIRECT	GO:1900034~regulation of cellular response to heat	15	0.982962	0.00188824	NUP153, HSP90AA1, CAMK2G, CREBBP, HSPA1A, HSPA1B, NUPL2, HSPH1, EP300, POM121, NUP50, DNAJC7, DNAJB1, TPR, DNAJC2	1319	75	16792	2.54617	0.999158	0.169989	3.42736
GOTERM_BP_DIRECT	GO:0018107~peptidyl-threonine phosphorylation	10	0.655308	0.00223095	TAF1, PDPK1, DYRK1A, HIPK2, MAP3K10, WNK1, PRKACA, STK39, MAPK8, GRK2	1319	38	16792	3.35023	0.999767	0.193076	4.03738
GOTERM_BP_DIRECT	GO:0003007~heart morphogenesis	9	0.589777	0.00269849	FLRT2, CHD7, NIPBL, BAZ1B, COL4A3BP, ZMIZ1, ASXL1, VEGFA, EPHB4	1319	32	16792	3.58055	0.99996	0.223575	4.86371
GOTERM_BP_DIRECT	GO:0045184~establishment of protein localization	10	0.655308	0.00324754	LIMS1, RCC2, CARMIL2, DZIP1, MCC, RDX, CEP55, KPNB1, PHLDB2, PLEKHA1	1319	40	16792	3.18271	0.999995	0.257102	5.82552
GOTERM_BP_DIRECT	GO:0051568~histone H3-K4 methylation	7	0.458716	0.00343092	KMT2E, KMT2D, PAXIP1, KMT2A, SETD1B, ASH1L, KMT2B	1319	20	16792	4.4558	0.999997	0.264004	6.1447
GOTERM_BP_DIRECT	GO:0050684~regulation of mRNA processing	5	0.327654	0.00345295	SLTM, CDK11A, SRPK1, IWS1, SAFB2	1319	9	16792	7.0727	0.999998	0.260166	6.18299
GOTERM_BP_DIRECT	GO:0006396~RNA processing	17	1.11402	0.00349586	PABPN1, ADARB1, U2SURP, DICER1, MPHOSPH10, SYNCRIP, SSB, HNRNPDL, SETX, ADAT1, DDX17, SUGP2, DKC1, HNRNPD, DHX33, DHX36, RBM39	1319	97	16792	2.23118	0.999998	0.257807	6.25749
GOTERM_BP_DIRECT	GO:0016032~viral process	38	2.49017	0.00387508	PACS1, USP7, XPO1, CRTC2, PACS2, RBM15B, SYNCRIP, RNF216, KIN, ANKRD17, TOP1, FBXW7, POM121, SET, DYNLL1, MORC3, NUP50, PRMT6, BRD4, TPR, CDK13, NFX1, ATF7IP, TAF1, TAF4, NUP153, MPDZ, CREBBP, SPEN, NUPL2, UBN1, RAD50, SRPK1, EIF4G3, PDZD8, EP300, FYN, CARM1	1319	299	16792	1.61797	1	0.276175	6.91356
GOTERM_BP_DIRECT	GO:0016573~histone acetylation	9	0.589777	0.0040492	WDR75, TAF1, EPC2, NCOA2, TADA2B, CREBBP, MBD3, KAT6B, KAT6A	1319	34	16792	3.36993	1	0.281375	7.21335
GOTERM_BP_DIRECT	GO:0007623~circadian rhythm	14	0.917431	0.00525308	SREBF1, ADCY1, HS3ST2, ARNTL, SETX, TOP1, EP300, JUN, JUND, SERPINE1, THRAP3, DYRK1A, ARNTL2, NCOR1	1319	75	16792	2.37643	1	0.342812	9.2612
GOTERM_BP_DIRECT	GO:0075733~intracellular transport of virus	11	0.720839	0.00563388	XPO1, NUP153, POM121, NUP50, VPS37A, KPNA5, KPNA4, TPR, KPNA3, NUPL2, KPNB1	1319	51	16792	2.74587	1	0.356556	9.90001
GOTERM_BP_DIRECT	GO:0006897~endocytosis	21	1.37615	0.00599615	SNX9, CSNK1G2, BECN1, INPPL1, RALBP1, DENND1A, MICALL1, PICALM, ATP9B, CSNK1E, FNBP1L, AAK1, ATP9A, RAB5A, LRP8, TNK2, CSNK1G3, SNX30, CLINT1, DNM1, SH3GL1	1319	139	16792	1.92337	1	0.368577	10.5038
GOTERM_BP_DIRECT	GO:0000281~mitotic cytokinesis	8	0.524246	0.00607063	CKAP2, BBS4, SNX9, SON, KIF4A, CHMP4B, NUSAP1, CEP55	1319	29	16792	3.51196	1	0.366312	10.6274
GOTERM_BP_DIRECT	GO:0048593~camera-type eye morphogenesis	6	0.393185	0.00620429	SHROOM2, YY1, VEGFA, GDF11, SKI, EPHB2	1319	16	16792	4.77407	1	0.366903	10.8489
GOTERM_BP_DIRECT	GO:0010501~RNA secondary structure unwinding	10	0.655308	0.00634668	DDX17, DDX18, DDX55, DDX46, AGO2, DDX21, DHX36, DDX10, DDX52, DDX42	1319	44	16792	2.89338	1	0.367871	11.0843
GOTERM_BP_DIRECT	GO:0043488~regulation of mRNA stability	17	1.11402	0.00636441	ZC3H14, XPO1, EXOSC6, FMR1, HSPA1A, HSPA1B, ZFP36L1, ZFP36L2, SET, PSMD12, KHSRP, HNRNPD, PSME4, PSMD7, XRN1, RC3H1, SAMD4B	1319	103	16792	2.10121	1	0.363181	11.1136
GOTERM_BP_DIRECT	GO:0043044~ATP-dependent chromatin remodeling	7	0.458716	0.00729466	SMARCD2, SMARCC1, CECR2, ARID1A, MBD3, SMARCA1, CHD4	1319	23	16792	3.87461	1	0.398235	12.6366
GOTERM_BP_DIRECT	GO:0045773~positive regulation of axon extension	8	0.524246	0.00739232	NDEL1, SHTN1, MACF1, LIMK1, MAP1B, ADNP, CDH4, CDKL5	1319	30	16792	3.3949	1	0.396708	12.7951
GOTERM_BP_DIRECT	GO:0051489~regulation of filopodium assembly	5	0.327654	0.00796288	PPP1R9A, FMR1, RAB5A, ARF6, GAP43	1319	11	16792	5.78675	1	0.414209	13.7154
GOTERM_BP_DIRECT	GO:0035331~negative regulation of hippo signaling	4	0.262123	0.0080541	WWC3, WWC1, WWC2, WTIP	1319	6	16792	8.48724	1	0.412249	13.8617
GOTERM_BP_DIRECT	GO:0010216~maintenance of DNA methylation	4	0.262123	0.0080541	USP7, DNMT1, CTCF, HELLS	1319	6	16792	8.48724	1	0.412249	13.8617
GOTERM_BP_DIRECT	GO:0006337~nucleosome disassembly	6	0.393185	0.00822967	SET, SMARCD2, SMARCC1, SUPT16H, ARID1A, ARID2	1319	17	16792	4.49324	1	0.413582	14.1425
GOTERM_BP_DIRECT	GO:0006977~DNA damage response, signal transduction by p53 class mediator resulting in cell cycle arrest	12	0.78637	0.00825384	E2F1, EP300, CNOT6L, CNOT10, ARID3A, CNOT2, SOX4, MDM4, CARM1, CENPJ, GTSE1, CNOT4	1319	62	16792	2.46404	1	0.409168	14.1811
GOTERM_BP_DIRECT	GO:0051056~regulation of small GTPase mediated signal transduction	20	1.31062	0.00849419	ARHGEF4, OBSCN, RALBP1, TRIO, SIPA1L3, ARHGAP35, MYO9B, ITSN1, VAV2, ARHGAP23, MYO9A, ARHGAP26, ARHGAP39, ARHGAP12, ARHGEF11, RALGAPA2, ARHGAP32, TIAM1, ARHGAP11B, SRGAP1	1319	134	16792	1.90013	1	0.412915	14.5641
GOTERM_BP_DIRECT	GO:0030900~forebrain development	10	0.655308	0.00856734	E2F1, NDST1, FYN, DRAXIN, SOX2, ARHGAP35, ARID1A, SETD2, TOP2B, FRS2	1319	46	16792	2.76758	1	0.410444	14.6803
GOTERM_BP_DIRECT	GO:1990090~cellular response to nerve growth factor stimulus	8	0.524246	0.00891521	E2F1, CSTF2, BPTF, CSNK1E, CBL, FOXO3, KIDINS220, MICALL1	1319	31	16792	3.28538	1	0.417873	15.231
GOTERM_BP_DIRECT	GO:0007507~heart development	25	1.63827	0.0089798	GNA11, SOX4, PTEN, ZFP36L1, HEXIM1, RB1CC1, GAB1, PKD2, PPP3CB, HEG1, PTN, PKD1, BCOR, ALPK3, ARMC4, MBD3, TAB2, ACVR2B, EP300, BVES, GNAQ, FREM2, NCOA6, GRK2, IFT74	1319	183	16792	1.73919	1	0.415123	15.3329
GOTERM_BP_DIRECT	GO:0006461~protein complex assembly	18	1.17955	0.00899216	IKBKAP, SSBP3, PARD3, KMT2A, MAGI1, CREBBP, VIL1, MPP6, NIFK, CD2AP, PICALM, SH3BGR, DLG5, MDM4, WASL, CHAF1A, KPNA3, MDN1	1319	116	16792	1.97548	1	0.410631	15.3524
GOTERM_BP_DIRECT	GO:0007223~Wnt signaling pathway, calcium modulating pathway	9	0.589777	0.00968281	TNRC6C, GNB1, PPP3CB, AGO2, GNG2, TNRC6B, FZD5, TNRC6A, CALM1	1319	39	16792	2.93789	1	0.429217	16.4343
GOTERM_BP_DIRECT	GO:0051028~mRNA transport	10	0.655308	0.00987713	ZFP36L1, HNRNPA3, UPF3A, XPO1, FMR1, KIF5C, KHSRP, EIF5A2, NCBP3, IWS1	1319	47	16792	2.70869	1	0.430723	16.7364
GOTERM_BP_DIRECT	GO:0007018~microtubule-based movement	14	0.917431	0.010083	KIF1C, KIF13A, KIF3B, DYNC1LI2, KIF4A, SNX29, DNAH14, KIF5A, KIF15, KIF5C, KIF18A, KIF18B, KIF21A, KIF21B	1319	81	16792	2.20039	1	0.432551	17.0552
GOTERM_BP_DIRECT	GO:0034199~activation of protein kinase A activity	6	0.393185	0.0106709	PRKAR2B, ADCY1, ADCY2, ADCY9, PRKAR1B, PRKACA	1319	18	16792	4.24362	1	0.446228	17.9595
GOTERM_BP_DIRECT	GO:0021987~cerebral cortex development	11	0.720839	0.0110068	SMO, KDM1A, BBS4, LRP6, ARHGAP11B, LRP8, AFDN, CDH2, TACC3, ASPM, TACC2	1319	56	16792	2.5007	1	0.451667	18.472
GOTERM_BP_DIRECT	GO:0001578~microtubule bundle formation	7	0.458716	0.0111858	PRC1, NAV1, MAP2, MAP1B, CLIP1, MTCL1, CDK5RAP2	1319	25	16792	3.56464	1	0.452269	18.7437
GOTERM_BP_DIRECT	GO:0035278~miRNA mediated inhibition of translation	5	0.327654	0.0112114	TNRC6C, AGO2, TNRC6B, TRIM71, TNRC6A	1319	12	16792	5.30452	1	0.448359	18.7825
GOTERM_BP_DIRECT	GO:0002089~lens morphogenesis in camera-type eye	5	0.327654	0.0112114	SHROOM2, SOX11, NECTIN1, SKI, NECTIN3	1319	12	16792	5.30452	1	0.448359	18.7825
GOTERM_BP_DIRECT	GO:0007049~cell cycle	28	1.83486	0.0115173	EID1, PARD3, GNAI2, CROCC, LIN9, TXLNG, CUZD1, BCCIP, ARF6, WTAP, RCBTB1, RB1CC1, BRD7, CABLES1, TERF2, PRPF40A, CCAR1, ERF, TAF1, RINT1, ERBIN, HACE1, CDKN3, CCND1, RPS6KA1, DMTF1, SDCCAG3, CHAF1A	1319	217	16792	1.64269	1	0.452667	19.245
GOTERM_BP_DIRECT	GO:0043087~regulation of GTPase activity	12	0.78637	0.0117307	RASAL2, BVES, TBC1D10B, RALBP1, RAB3GAP1, IQGAP2, RDX, RICTOR, SYNGAP1, VAV2, CRK, ADAP1	1319	65	16792	2.35031	1	0.454209	19.566
GOTERM_BP_DIRECT	GO:0090263~positive regulation of canonical Wnt signaling pathway	18	1.17955	0.0124514	RNF220, SOX4, ARNTL, LGR4, TNKS2, CAPRIN2, AMER1, PSMD12, SFRP1, CSNK1E, ZBED3, LRP6, PSME4, YAP1, AXIN2, PSMD7, ASPM, AXIN1	1319	120	16792	1.90963	1	0.469676	20.6416
GOTERM_BP_DIRECT	GO:0051297~centrosome organization	8	0.524246	0.0126307	BBS4, HAUS6, CROCCP2, BNIP2, CROCC, PPP1R12A, CDK5RAP2, PCM1	1319	33	16792	3.08627	1	0.47	20.907
GOTERM_BP_DIRECT	GO:0042752~regulation of circadian rhythm	10	0.655308	0.0129418	ADCY1, CSNK1E, SFPQ, CREM, EZH2, HNRNPD, PSPC1, MAPK8, TOP2A, FBXL3	1319	49	16792	2.59813	1	0.473791	21.3655
GOTERM_BP_DIRECT	GO:0044255~cellular lipid metabolic process	9	0.589777	0.0130892	TBL1XR1, NCOA2, RXRA, NCOA6, CREBBP, TGS1, CARM1, TBL1X, NCOR1	1319	41	16792	2.79458	1	0.473227	21.582
GOTERM_BP_DIRECT	GO:0002244~hematopoietic progenitor cell differentiation	12	0.78637	0.0131078	SSBP3, AGPAT5, BVES, SFRP1, PTPRZ1, FST, RRS1, SIPA1L3, RBM47, GPATCH4, PRRC2C, TOP2A	1319	66	16792	2.3147	1	0.469362	21.6093
GOTERM_BP_DIRECT	GO:0019054~modulation by virus of host process	4	0.262123	0.0132771	KPNA5, KPNA4, KPNA3, KPNB1	1319	7	16792	7.27478	1	0.46942	21.8569
GOTERM_BP_DIRECT	GO:0035194~posttranscriptional gene silencing by RNA	4	0.262123	0.0132771	TNRC6C, AGO2, TNRC6B, TNRC6A	1319	7	16792	7.27478	1	0.46942	21.8569
GOTERM_BP_DIRECT	GO:0060563~neuroepithelial cell differentiation	4	0.262123	0.0132771	SOX11, SOX4, AFDN, CDH2	1319	7	16792	7.27478	1	0.46942	21.8569
GOTERM_BP_DIRECT	GO:0045116~protein neddylation	5	0.327654	0.0152035	DCUN1D1, UBE2M, DCUN1D3, DCUN1D4, NAE1	1319	13	16792	4.89648	1	0.511966	24.6245
GOTERM_BP_DIRECT	GO:0016477~cell migration	23	1.50721	0.0157429	FGFR1, SHROOM2, CCDC88A, FLT1, PEAK1, PRKCI, WWC1, ARHGAP35, CDH2, VAV2, ELMO3, PTEN, PDPK1, NDEL1, CARMIL2, FYN, TIAM1, FAT1, CDC42BPA, TNK2, SLC9A1, CDC42BPB, PRPF40A	1319	172	16792	1.70238	1	0.519945	25.3828
GOTERM_BP_DIRECT	GO:0031032~actomyosin structure organization	7	0.458716	0.01635	ACTC1, EPB41L1, TRPM7, CDC42BPA, CNN1, MYLIP, CDC42BPB	1319	27	16792	3.30059	1	0.52909	26.2274
GOTERM_BP_DIRECT	GO:0001843~neural tube closure	13	0.8519	0.0163897	CLUAP1, BBS4, PHACTR4, CECR2, SKI, ARID1A, ARHGAP35, TRIM71, MTHFD1L, ST14, LRP6, PRKACA, SETD2	1319	77	16792	2.14937	1	0.525664	26.2824
GOTERM_BP_DIRECT	GO:0043161~proteasome-mediated ubiquitin-dependent protein catabolic process	26	1.7038	0.0164754	RNF216, EDEM3, CDC16, ZNRF1, CD2AP, GTSE1, UBE2R2, FBXL19, AMER1, C19ORF68, BTBD2, PSMD7, FBXO45, AXIN1, SPOP, TBL1XR1, ARNTL, KCTD2, CDC27, PSMD12, UBE2K, GSK3A, RNF139, PSME4, TBL1X, USP44	1319	203	16792	1.63055	1	0.523288	26.4007
GOTERM_BP_DIRECT	GO:0006325~chromatin organization	9	0.589777	0.0172976	EHMT1, NUCKS1, L3MBTL1, EZH2, SOX2, ZNF462, MUM1, TCF7L1, CHD4	1319	43	16792	2.6646	1	0.536518	27.5279
GOTERM_BP_DIRECT	GO:0032880~regulation of protein localization	10	0.655308	0.0187885	RSL1D1, FBXW7, PICALM, PLEKHM2, SWAP70, AAK1, CELSR3, MAPK8, AFDN, WASL	1319	52	16792	2.44824	1	0.562281	29.53
GOTERM_BP_DIRECT	GO:0043392~negative regulation of DNA binding	7	0.458716	0.0194636	E2F1, SMO, KDM1A, RSF1, JUN, ZNF462, NFIB	1319	28	16792	3.18271	1	0.571007	30.4193
GOTERM_BP_DIRECT	GO:0043923~positive regulation by host of viral transcription	5	0.327654	0.0199868	TAF11, EP300, NUCKS1, JUN, CHD1	1319	14	16792	4.54673	1	0.576593	31.1012
GOTERM_BP_DIRECT	GO:1900153~positive regulation of nuclear-transcribed mRNA catabolic process, deadenylation-dependent decay	5	0.327654	0.0199868	ZFP36L1, ZFP36L2, TNRC6C, AGO2, TNRC6B	1319	14	16792	4.54673	1	0.576593	31.1012
GOTERM_BP_DIRECT	GO:0000380~alternative mRNA splicing, via spliceosome	5	0.327654	0.0199868	KDM1A, SRSF6, RSRC1, SFPQ, CDK13	1319	14	16792	4.54673	1	0.576593	31.1012
GOTERM_BP_DIRECT	GO:0000288~nuclear-transcribed mRNA catabolic process, deadenylation-dependent decay	4	0.262123	0.0200163	ZFP36L1, ZFP36L2, CNOT2, RC3H1	1319	8	16792	6.36543	1	0.573026	31.1395
GOTERM_BP_DIRECT	GO:2000177~regulation of neural precursor cell proliferation	4	0.262123	0.0200163	FOXO1, FOXO3, SMARCA1, TRIM71	1319	8	16792	6.36543	1	0.573026	31.1395
GOTERM_BP_DIRECT	GO:0000723~telomere maintenance	8	0.524246	0.0201161	POLD3, NBN, UPF1, WRN, CTC1, TERF2, RAD50, TERF1	1319	36	16792	2.82908	1	0.570791	31.2687
GOTERM_BP_DIRECT	GO:0016925~protein sumoylation	17	1.11402	0.0204785	NUP153, TP53BP1, SMC6, WRN, NUPL2, RAD52, SENP6, NFATC2IP, TOP1, POM121, SP3, NUP50, TDG, NOP58, TPR, TOP2B, TOP2A	1319	117	16792	1.84978	1	0.573331	31.7363
GOTERM_BP_DIRECT	GO:0097150~neuronal stem cell population maintenance	6	0.393185	0.0208333	SOX2, FOXO1, FOXO3, CDH2, PCM1, ASPM	1319	21	16792	3.63739	1	0.575667	32.191

## Sheet: GO_up_NOC Vs Ctrl in NOXA- H9  
Related to figure S4D iii
Category	Term	Count	%	PValue	Genes	List Total	Pop Hits	Pop Total	Fold Enrichment	Bonferroni	Benjamini	FDR
GOTERM_BP_DIRECT	GO:0006351~transcription, DNA-templated	336	14.711	2.39457e-12	XRCC5, NAA15, ZNF638, MED21, MAP3K7, DDX17, EPC2, SIN3A, CDCA7, GTF2H2C, MED29, ZNF773, ZNF248, ZNF772, CRY1, CCAR1, IKBKAP, RCOR3, RXRA, ZNF507, MTPAP, ZNF791, ZNF649, DCAF1, ZNF234, ZNF233, PARP14, ZNF239, ZNF384, VGLL3, PIAS1, ATXN1L, EIF2AK2, TRAPPC2, SUPT6H, ZNF41, GPBP1L1, ZNF131, ZNF232, TADA1, ZNF619, ZNF230, ZNF618, ZNF616, HESX1, ZNF227, TCF20, HEXIM1, LHX4, MTERF2, ZNF124, BCOR, IKZF5,…	2033	1955	16792	1.41957	1.08903e-08	1.08903e-08	4.51147e-09
GOTERM_BP_DIRECT	GO:0016032~viral process	75	3.28371	9.22656e-10	XPO1, DYNC1LI1, BTRC, CCNT1, SYNCRIP, TBP, RNF216, RNGTT, CBX5, TOP1, GTF2E1, PAK2, SEH1L, PRMT6, RALA, RAB6A, CCNA2, CUL1, CDK13, DLG1, NFX1, ATF7IP, ABCE1, NUP133, LTBR, NUP88, RBL1, SPEN, DCAF1, NUPL2, SRPK1, WDR48, EIF4G3, EP300, IPO7, NUP205, IPO5, MDM2, NUP107, SRCAP, NUP43, SUPT6H, USP7, ZMYND11, NUP98, NUP160, POLA1, CALCOCO2, ABI2, ABI1, NDC1, VRK2, SET, NUP50, BUB1, NUP54, ERCC3, TNPO1,…	2033	299	16792	2.07183	4.19623e-06	2.09812e-06	1.73835e-06
GOTERM_BP_DIRECT	GO:0006355~regulation of transcription, DNA-templated	256	11.2084	4.40657e-09	MED23, ZNF638, SIN3A, GTF2H2C, CDCA7, MED29, ZNF773, ZNF772, ZNF248, CCAR1, IKBKAP, ZNF45, ZNF507, ZNF587B, ZNF791, ZNF649, PPARGC1B, ZNF234, ZNF233, PARP14, ZNF239, ZNF384, TGFBRAP1, VGLL3, ZNF41, SUPT6H, TRAPPC2, SRSF10, GPBP1L1, ZNF131, ZNF232, TADA1, ZNF619, ZNF230, ZNF618, ZNF616, TCF20, ZNF227, MTERF3, LHX4, MTERF2, ZNF124, ASXL2, IKZF5, NRBF2, ZNF620, ZNF121, ZNF621, SMAD5, CREBBP, PTPN14,…	2033	1504	16792	1.40591	2.00409e-05	6.68034e-06	8.3023e-06
GOTERM_BP_DIRECT	GO:0007062~sister chromatid cohesion	36	1.57618	5.55438e-09	XPO1, RAD51C, NUP98, NUP160, SPC25, NDE1, RAD21, SEH1L, CENPC, BUB1, CLASP1, SKA1, CLASP2, ZWILCH, KIF2A, ERCC6L, ZW10, CENPO, CENPN, NUP133, CENPL, CKAP5, DSN1, CENPP, SPDL1, NDC80, CENPI, MIS12, NDEL1, KNL1, ZWINT, BUB1B, CLIP1, NUP107, SMC1A, NUP43	2033	103	16792	2.88689	2.5261e-05	6.31531e-06	1.04649e-05
GOTERM_BP_DIRECT	GO:1900034~regulation of cellular response to heat	29	1.2697	1.776e-08	NUP98, NUP160, CAMK2G, HSPA1A, HSPA1B, NDC1, BAG5, BAG4, SEH1L, NUP50, DNAJC7, NUP54, HSPA8, NUP58, NUP133, NUP88, CREBBP, NUPL2, NUP155, SIRT1, RPTOR, EP300, NUP205, DNAJB1, MTOR, NUP107, CHORDC1, NUP43, DNAJB6	2033	75	16792	3.19376	8.07692e-05	1.61544e-05	3.34611e-05
GOTERM_BP_DIRECT	GO:0051301~cell division	80	3.50263	2.22478e-08	CCNT2, DYNC1LI1, FAM175B, CDC14A, BORA, CCNT1, INO80, CUZD1, AURKA, CLTC, SENP5, LATS1, ZNF207, NDE1, RAD21, CDCA7, SEH1L, CDCA2, MASTL, ACTR8, CCNA2, CDK13, KIF2A, ZW10, SPECC1L, ANAPC1, CDC7, ANAPC2, KIF11, POGZ, DSN1, ANAPC4, TPX2, TACC3, NCAPD3, CCND1, CCND2, SPAG5, ZWINT, NEK9, BUB1B, MAPRE2, ANAPC7, WASL, NEK4, NUP43, HAUS3, GNAI3, NEK2, TIPIN, SPC25, VRK1, NCAPH, NCAPG2, NCAPG, CENPC, BUB1…	2033	350	16792	1.88793	0.000101178	1.68637e-05	4.19165e-05
GOTERM_BP_DIRECT	GO:0006397~mRNA processing	49	2.14536	5.94633e-08	HNRNPA1L2, SRSF1, RNASEL, SMNDC1, RBM4B, SRRM4, TARDBP, CDK12, SRRM1, MAGOHB, PTBP3, PTBP2, ACIN1, TSEN2, WDR33, RBFOX2, PAN3, PDE12, HNRNPA2B1, PRPF3, MBNL1, HNRNPR, TTF2, SRPK1, PAPD4, ESRP1, CPSF6, RBM39, FASTKD5, XRN2, SUPT6H, AGGF1, ZNF326, ECD, DHX15, RBM28, RBM25, ZC3H14, BCAS2, AFF2, PRPF18, IWS1, SON, SUGP2, SRSF7, PPP1R8, THRAP3, GPATCH1, RBMXL1	2033	179	16792	2.26104	0.000270403	3.86334e-05	0.000112033
GOTERM_BP_DIRECT	GO:0007059~chromosome segregation	25	1.09457	6.14998e-07	CENPN, KIF11, FAM175B, NEK2, DSN1, NDC80, KNSTRN, MIS12, SRPK1, ESCO2, SPC25, TOP1, NDE1, NDEL1, DDX3X, SPAG5, HJURP, CENPC, CDCA2, SKA3, NEK9, CDK5RAP2, TLK2, SKA1, TOP2A	2033	68	16792	3.03666	0.00279311	0.000349566	0.0011587
GOTERM_BP_DIRECT	GO:0006409~tRNA export from nucleus	16	0.700525	1.24693e-06	NOL6, XPOT, NUP133, NUP98, NUP160, NUP88, NUPL2, NUP155, NDC1, SEH1L, NUP205, NUP50, NUP107, NUP54, NUP43, NUP58	2033	32	16792	4.12986	0.005655	0.000629918	0.00234929
GOTERM_BP_DIRECT	GO:0000070~mitotic sister chromatid segregation	14	0.61296	1.45472e-06	NEK2, CEP57L1, DSN1, NUSAP1, INO80, KIF18B, NDC80, KNSTRN, MIS12, ZNF207, SPAG5, ZWINT, SMC1A, ZW10	2033	25	16792	4.62544	0.00659423	0.000661388	0.00274076
GOTERM_BP_DIRECT	GO:0016925~protein sumoylation	34	1.48862	2.00051e-06	NUP98, BLM, NUP160, ZNF451, SENP5, NDC1, TOP1, RAD21, SEH1L, BCL11A, NUP50, RNF168, NUP54, TOP2A, NUP58, NUP133, NUP88, TP53BP1, WRN, TOPORS, NUPL2, NUP155, SENP2, XPC, SENP1, RNF2, NUP205, TDG, NOP58, MDM2, PIAS1, NUP107, SMC1A, NUP43	2033	117	16792	2.40026	0.00905708	0.000826781	0.00376905
GOTERM_BP_DIRECT	GO:0008380~RNA splicing	43	1.88266	2.07701e-06	HNRNPA1L2, NCBP2, NCBP1, SYNCRIP, ZNF638, IVNS1ABP, RBM4B, SRRM4, ZNF326, TARDBP, ECD, DHX15, CDK12, MTERF3, MAGOHB, SRRM1, PTBP3, ACIN1, RBM28, RBM25, BCAS2, RBFOX2, MPHOSPH10, PRPF3, AFF2, MBNL1, PRPF18, PRPF4, IWS1, TTF2, SRPK1, HNRNPH3, SUGP2, SON, SNRNP48, SRSF7, PPP1R8, THRAP3, ESRP1, RBMXL1, RBM39, THOC1, SUPT6H	2033	166	16792	2.13956	0.00940178	0.000786878	0.00391317
GOTERM_BP_DIRECT	GO:0098609~cell-cell adhesion	60	2.62697	4.43959e-06	LIMA1, STK38, ZC3HAV1, PDLIM5, CAPZA1, EIF5, EIF2A, IQGAP1, MMP24, LARP1, EPCAM, BZW1, CTTN, PAK2, AFDN, MKL2, CLINT1, ARGLU1, EIF2S3, RSL1D1, EIF4G2, GAPVD1, CGN, FNBP1L, SERBP1, RARS, USO1, RAB10, UBAP2, ERC1, GIGYF2, EPN2, YWHAZ, SNX5, CALD1, HSPA1A, ABI1, ANLN, DDX3X, SH3GLB1, NUMB, IDH1, HSPA5, EHD1, HSPA8, CKAP5, SWAP70, CBL, PPFIBP1, TRIM25, ARFIP1, STAT1, DDX6, TJP1, TMOD3, SPTBN1, TMPO, …	2033	271	16792	1.82872	0.0199888	0.00155197	0.00836418
GOTERM_BP_DIRECT	GO:0006406~mRNA export from nucleus	30	1.31349	4.4809e-06	NCBP2, SRSF1, NCBP1, NUP98, FIP1L1, SRSF10, NUP160, NDC1, SEH1L, NUP50, SRRM1, NUP54, NUP58, NUP133, SMG6, NUP88, HNRNPA2B1, NUPL2, NUP155, SRSF3, EIF4E, SRSF7, SRSF6, FYTTD1, NUP205, ZC3H11A, NUP107, CPSF2, NUP43, THOC1	2033	100	16792	2.47791	0.0201729	0.0014546	0.00844202
GOTERM_BP_DIRECT	GO:0007067~mitotic nuclear division	56	2.45184	5.18948e-06	DYNC1LI1, BORA, AURKA, CLTC, LATS1, OFD1, RAD21, KLHL9, CDCA2, MASTL, ACTR8, CCNA2, ZW10, VCPIP1, ANAPC1, ANAPC2, KIF11, TADA2A, NUP88, ANAPC4, TPX2, EML4, KLHL13, BUB1B, NEK9, CLIP1, MAPRE2, ANAPC7, AKAP8, WASL, NEK4, NUP43, HAUS3, NEK2, TIPIN, ANLN, SPC25, VRK1, NCAPG2, CENPC, BUB1, SKA3, USP37, SKA1, ZWILCH, LMLN, HELLS, ERCC6L, CSNK1A1, CENPN, CKAP5, NDC80, MIS12, NOLC1, KNL1, USP44	2033	248	16792	1.8651	0.0233255	0.00157222	0.00977692
GOTERM_BP_DIRECT	GO:0000226~microtubule cytoskeleton organization	24	1.05079	5.64092e-06	SPECC1L, GAS2L3, BBS4, DYNC1LI2, RNF19A, SPECC1, PCNT, MAP1B, FER, MID1, TACC3, TTL, EML4, SS18, PTK2, SON, ATXN7, NINL, CLASP1, MAP7, CLASP2, CDK5RAP2, PHLDB2, DISC1	2033	71	16792	2.79202	0.0253287	0.00160215	0.0106274
GOTERM_BP_DIRECT	GO:0007077~mitotic nuclear envelope disassembly	18	0.788091	6.52269e-06	NUP133, NUP98, NUP160, NUP88, NUPL2, NUP155, LPIN1, NDC1, CCNB1, VRK1, SEH1L, NUP205, NUP50, NEK9, NUP107, NUP54, NUP43, NUP58	2033	44	16792	3.37897	0.0292296	0.0017435	0.0122885
GOTERM_BP_DIRECT	GO:0006396~RNA processing	29	1.2697	7.17732e-06	PNPT1, SYNCRIP, NUFIP1, RBM6, SETX, RNGTT, ADAT1, EXOSC10, DDX17, AGGF1, DKC1, HNRNPF, DHX33, DHX35, DDX20, DHX57, DHX9, MPHOSPH10, CCNL1, HNRNPDL, PRPF4, ATXN1, TRNT1, SUGP2, HNRNPH3, DHX40, RBM39, XRN2, THOC1	2033	97	16792	2.4694	0.0321155	0.00181183	0.0135217
GOTERM_BP_DIRECT	GO:0006974~cellular response to DNA damage stimulus	48	2.10158	1.46626e-05	ARMT1, BLM, XIAP, HUS1, TIPIN, CHEK1, SPRTN, INTS3, MCM10, SETX, ERCC8, MCM8, CHD2, USP10, RNF168, WAC, FANCF, MASTL, TLK2, TOP2A, FBXO45, TRIP12, TAF1, RBBP5, ALKBH8, SHPRH, TP53BP1, DTX3L, INIP, TAOK3, CBL, ZBTB40, TOPORS, WRN, SIRT1, USP28, CCND1, PSEN1, CDKN2AIP, NCOA6, ZBTB4, SETD7, RAD18, PSME4, PARP4, NEK4, ZBTB1, RAD17	2033	208	16792	1.90609	0.0645113	0.00350365	0.0276219
GOTERM_BP_DIRECT	GO:0075733~intracellular transport of virus	19	0.831874	1.53899e-05	XPO1, NUP133, NUP98, NUP160, NUP88, VPS37A, NUPL2, NUP155, NDC1, SEH1L, NUP205, NUP50, NUP107, NUP54, KPNA3, NUP43, KPNB1, KPNA1, NUP58	2033	51	16792	3.07715	0.0676005	0.00349358	0.0289918
GOTERM_BP_DIRECT	GO:0042795~snRNA transcription from RNA polymerase II promoter	23	1.00701	1.544e-05	CCNT2, NCBP2, NCBP1, CCNT1, SNAPC3, INTS2, TBP, INTS3, INTS10, POLR2B, INTS9, PHAX, GTF2E1, SRRT, RPAP2, GTF2A1, INTS5, RPRD2, INTS7, GTF2F2, POU2F1, RPRD1B, RPRD1A	2033	70	16792	2.71391	0.0678127	0.0033383	0.0290861
GOTERM_BP_DIRECT	GO:0007052~mitotic spindle organization	14	0.61296	1.86332e-05	STIL, KIF3B, KIF11, PCNT, AURKA, NDC80, CCNB1, SPC25, SBDS, WDR62, CLASP1, CLASP2, SMC1A, KIF2A	2033	30	16792	3.85453	0.0812532	0.00384462	0.0351006
GOTERM_BP_DIRECT	GO:0006281~DNA repair	52	2.27671	2.10632e-05	CLSPN, RAD51C, INO80, INTS3, SPRTN, EPC2, FANCI, ACTR8, RTEL1-TNFRSF6B, INO80D, RTEL1, GTF2H3, MBD4, GTF2H1, USP28, XPC, RFWD3, FANCD2, NCOA6, UCHL5, RAD18, PSME4, RAD17, ASTE1, BLM, HUS1, POLA1, CHEK1, MUM1, SLX4, FAN1, ERCC3, ERCC4, ASF1A, TRIP12, EXO1, MSH6, SHPRH, MSH3, MSH2, NFRKB, INIP, TAOK3, WRN, SIRT1, PARPBP, SUPT16H, TDG, PARP4, MTOR, SMC1A, ZBTB1	2033	235	16792	1.82768	0.0913509	0.00415639	0.0396771
GOTERM_BP_DIRECT	GO:0000086~G2/M transition of mitotic cell cycle	35	1.5324	2.90152e-05	CEP72, HAUS3, KAT14, CEP76, NEK2, BTRC, BORA, CEP78, AURKA, CHEK1, LATS1, OFD1, NDE1, ODF2, CLASP1, MASTL, CDK5RAP2, CUL1, TAF2, CKAP5, CEP192, PCNT, SKP2, TPX2, CEP41, SFI1, CENPJ, CCNB1, PPM1D, YWHAG, FGFR1OP, NINL, MELK, CALM1, PPP2R2A	2033	137	16792	2.11015	0.123626	0.00548336	0.0546526
GOTERM_BP_DIRECT	GO:0006260~DNA replication	38	1.66375	3.30994e-05	CLSPN, NUP98, BLM, DBF4, HUS1, TIPIN, POLA1, CHEK1, MCM10, SLX4, TOP1, MCM8, SET, SIN3A, ORC4, ORC5, RTEL1-TNFRSF6B, ORC2, RTEL1, EXO1, CDC7, NOL8, NASP, FAM111A, GINS4, WRN, SIRT1, MCM4, C10ORF2, POLD3, DNA2, RFC3, RRM2, RRM1, TBRG1, NCOA6, SUPT16H, RAD17	2033	155	16792	2.02496	0.139755	0.00600345	0.0623433
GOTERM_BP_DIRECT	GO:0006886~intracellular protein transport	51	2.23292	4.90015e-05	RAB3GAP2, XPO1, AP1G1, CLTC, AP1S3, COPB2, AP2B1, CTTN, AP1S2, STAM, SAR1B, SAR1A, KPNB1, NSF, AP3B1, SEC23A, STX1A, RPGR, VPS45, VPS41, IPO8, TBC1D22B, TBCK, IPO7, ARCN1, IPO5, USO1, TGFBRAP1, VPS26A, ARFGAP3, SNX6, NAPG, SNX5, STAM2, RABGAP1L, RIMS2, STX18, STX16, TBC1D5, VPS35, TNPO2, EHD1, SEC23IP, TNPO1, XPOT, IPO11, ARFIP1, COG3, COG7, AP4B1, XPO7	2033	236	16792	1.78494	0.199776	0.00853507	0.0922821
GOTERM_BP_DIRECT	GO:0042787~protein ubiquitination involved in ubiquitin-dependent protein catabolic process	37	1.61996	5.8065e-05	HECW1, SYVN1, ABTB2, AURKA, KLHL7, KLHL8, C18ORF25, BTBD3, HECTD4, ITCH, FBXO45, TRIP12, RNF146, KLHL20, RNF14, CUL1, SPOP, ANAPC1, ANAPC2, RNF144B, TAF1, RNF19A, CBL, ANAPC4, HERC5, TRIM25, CDC27, CCNB1, AREL1, BUB1B, MDM2, SMURF2, KLHL11, ANAPC7, CUL4B, ASB2, RNF111	2033	153	16792	1.99745	0.232093	0.00973333	0.109342
GOTERM_BP_DIRECT	GO:0010827~regulation of glucose transport	14	0.61296	6.27897e-05	NDC1, NUP133, NUP98, NUP160, SEH1L, NUP88, NUP205, NUP50, NUP54, NUP107, NUPL2, NUP155, NUP43, NUP58	2033	33	16792	3.50412	0.248419	0.0101473	0.118234
GOTERM_BP_DIRECT	GO:0000398~mRNA splicing, via spliceosome	48	2.10158	8.28276e-05	SRSF1, NCBP2, NCBP1, FIP1L1, SRSF10, TRA2A, SYNCRIP, POLR2B, HNRNPA3, HNRNPM, SRRT, SF3B1, PLRG1, RAVER2, HNRNPF, DHX15, DBR1, SRRM1, PABPC1, DHX35, HSPA8, CCAR1, PRPF40A, ZCCHC8, GEMIN5, BCAS2, DHX9, HNRNPA2B1, SNW1, PRPF3, SPEN, DDX5, HNRNPR, PRPF4, SRSF3, HNRNPH3, SNRNP48, HNRNPH2, AQR, METTL14, SRSF7, SRSF6, GTF2F2, PSPC1, GPATCH1, USP49, RBM15, CPSF2	2033	222	16792	1.78588	0.313889	0.0129062	0.155938
GOTERM_BP_DIRECT	GO:0031047~gene silencing by RNA	29	1.2697	0.000104822	NCBP2, NCBP1, CNOT9, NUP98, NUP160, TSNAX, CNOT2, ERI1, CNOT7, POLR2B, NDC1, SEH1L, NUP50, AGO2, NUP54, PABPC1, TNRC6B, TNRC6A, NUP58, NUP133, NUP88, CNOT10, TSN, IPO8, NUPL2, NUP155, NUP205, NUP107, NUP43	2033	111	16792	2.15794	0.379207	0.0157663	0.197309
GOTERM_BP_DIRECT	GO:0032508~DNA duplex unwinding	16	0.700525	0.000122861	GINS1, XRCC5, DHX9, BLM, G3BP1, GINS4, DDX1, INO80, WRN, DDX12P, SETX, DNA2, CHD8, DDX3X, CHD2, RTEL1	2033	44	16792	3.00353	0.428108	0.0178645	0.231225
GOTERM_BP_DIRECT	GO:0001833~inner cell mass cell proliferation	8	0.350263	0.00017109	GINS1, SBDS, NDEL1, SALL4, NCAPG2, GINS4, CHEK1, PALB2	2033	12	16792	5.50648	0.540762	0.024025	0.321856
GOTERM_BP_DIRECT	GO:0030433~ER-associated ubiquitin-dependent protein catabolic process	19	0.831874	0.000175012	DERL2, SYVN1, UBE4A, UBE2G2, DNAJC10, ERLIN2, CCDC47, ERLIN1, EDEM3, UBQLN2, UBQLN1, ERLEC1, TMEM67, HSP90B1, PSMC2, FAF2, HSPA5, UBXN4, SEL1L	2033	60	16792	2.61558	0.548882	0.0238334	0.329222
GOTERM_BP_DIRECT	GO:0090307~mitotic spindle assembly	14	0.61296	0.000178399	KIF3B, KIF11, XIAP, FAM175B, NEK2, TPX2, CLTC, ZNF207, OFD1, TUBGCP5, MZT1, CLASP1, KPNB1, KIF2A	2033	36	16792	3.21211	0.555779	0.0235831	0.335583
GOTERM_BP_DIRECT	GO:0090503~RNA phosphodiester bond hydrolysis, exonucleolytic	12	0.525394	0.000237377	DIS3, EXOSC10, PARN, PDE12, PAN3, TOE1, PNPT1, CNOT2, CNOT1, DIS3L, CNOT7, XRN2	2033	28	16792	3.53988	0.66031	0.0303782	0.446291
GOTERM_BP_DIRECT	GO:0000281~mitotic cytokinesis	12	0.525394	0.000340894	CKAP2, STAMBP, KIF23, BBS4, SON, KIF4A, ANK3, NUSAP1, SPTBN1, ANLN, RACGAP1, MYH10	2033	29	16792	3.41781	0.78789	0.0421591	0.64032
GOTERM_BP_DIRECT	GO:0017148~negative regulation of translation	18	0.788091	0.000357098	CNOT9, IREB2, CNOT2, SYNCRIP, EPRS, IGF2BP1, IGF2BP2, CNOT1, IGF2BP3, CAPRIN1, DAPK1, FXR1, CAPRIN2, EIF4E, DDX3X, TIA1, EIF2AK2, GIGYF2	2033	58	16792	2.56336	0.802965	0.0429522	0.670661
GOTERM_BP_DIRECT	GO:0034501~protein localization to kinetochore	7	0.30648	0.00042397	KNL1, MTBP, BUB1B, SPDL1, CHAMP1, MIS12, ZW10	2033	10	16792	5.7818	0.854652	0.0494868	0.795776
GOTERM_BP_DIRECT	GO:0006368~transcription elongation from RNA polymerase II promoter	23	1.00701	0.000449545	CCNT2, TAF2, NCBP2, IKBKAP, ELP3, TAF1, NCBP1, TAF4, CCNT1, TAF9B, GTF2H3, TBP, GTF2H2, POLR2B, GTF2H1, GTF2E1, GTF2A1, GTF2F2, SUPT16H, TCEB3, LEO1, TCEA1, ERCC3	2033	86	16792	2.20899	0.870618	0.0510846	0.843588
GOTERM_BP_DIRECT	GO:0010501~RNA secondary structure unwinding	15	0.656743	0.000463061	DDX1, DDX5, DDX6, DDX27, DDX17, DDX55, DDX18, DDX3X, DDX59, DDX31, AGO2, DDX10, DDX20, DDX52, DDX42	2033	44	16792	2.81581	0.878335	0.0512996	0.868846
GOTERM_BP_DIRECT	GO:0006362~transcription elongation from RNA polymerase I promoter	12	0.525394	0.000479844	TAF1B, CD3EAP, ERCC6, UBTF, POLR1A, GTF2H3, TBP, POLR1B, TWISTNB, ERCC3, GTF2H2, GTF2H1	2033	30	16792	3.30389	0.88728	0.0518479	0.900202
GOTERM_BP_DIRECT	GO:0000209~protein polyubiquitination	39	1.70753	0.000629817	BTRC, PPIL2, RLIM, CBFB, ERCC8, C18ORF25, TPP2, TRIM6, PSMD1, RC3H2, PSMD5, FBXO3, UNKL, TRIP12, RNF14, CUL1, TAF1, RNF144B, LRSAM1, SHPRH, UBE4A, RNF19A, DTX3L, SKP2, HERC5, UBR2, NPEPPS, TOPORS, RNF180, WSB1, TRIM36, PSMD12, PSMC2, RNF138, SMURF2, ASB2, PSME4, RNF20, RNF111	2033	184	16792	1.7507	0.943035	0.0659466	1.17998
GOTERM_BP_DIRECT	GO:0042254~ribosome biogenesis	13	0.569177	0.000729219	MINA, NVL, NAF1, TSR1, RRN3, URB2, GTPBP10, LSG1, DDX31, GNL3L, ZNHIT6, GNL2, GNL3	2033	36	16792	2.98267	0.963764	0.0742544	1.365
GOTERM_BP_DIRECT	GO:0007100~mitotic centrosome separation	5	0.218914	0.000966024	KIF3B, NDE1, NDEL1, KIF11, AURKA	2033	5	16792	8.25971	0.987669	0.0950721	1.80446
GOTERM_BP_DIRECT	GO:0051028~mRNA transport	15	0.656743	0.000970199	HNRNPA1L2, NCBP1, XPO1, KIF5C, G3BP2, IGF2BP1, IGF2BP2, IGF2BP3, IWS1, HNRNPA3, SENP2, MAGOHB, XPO7, LRPPRC, SUPT6H	2033	47	16792	2.63608	0.987901	0.0934439	1.81219
GOTERM_BP_DIRECT	GO:0007030~Golgi organization	20	0.875657	0.00102165	CSNK1A1, ATL2, ARHGEF7, COG3, BAG5, RAB30, UBXN2A, COG7, UBXN2B, RAB29, GOLPH3L, USO1, ATP8B1, ATP8B2, CLASP1, CLASP2, SEC23IP, MYO18A, ZW10, COG2	2033	74	16792	2.23236	0.990427	0.0961227	1.90742
GOTERM_BP_DIRECT	GO:0000059~protein import into nucleus, docking	6	0.262697	0.00105366	NUP98, NUP205, IPO5, TNPO2, KPNB1, TNPO1	2033	8	16792	6.19479	0.991725	0.0969815	1.96663
GOTERM_BP_DIRECT	GO:0006361~transcription initiation from RNA polymerase I promoter	12	0.525394	0.00120547	TAF1B, CD3EAP, UBTF, RRN3, POLR1A, GTF2H3, TBP, POLR1B, TWISTNB, ERCC3, GTF2H2, GTF2H1	2033	33	16792	3.00353	0.995855	0.107998	2.24693
GOTERM_BP_DIRECT	GO:0000289~nuclear-transcribed mRNA poly(A) tail shortening	11	0.481611	0.00149283	CNOT9, PARN, EIF4E, PAN3, TOE1, CNOT10, CNOT2, CNOT1, PABPC1, CNOT7, CNOT4	2033	29	16792	3.133	0.99888	0.129478	2.77546
GOTERM_BP_DIRECT	GO:0050821~protein stabilization	30	1.31349	0.00157219	USP7, SYVN1, NAPG, TAF9B, NAA15, NAA16, CCT2, HSPA1A, HSPA1B, GTSE1, ZNF207, GOLGA7, ANK2, AAK1, USP33, TAF1, GTPBP4, CREB1, CCT6A, STK4, COG3, LAMP2, EP300, COG7, RASSF2, TELO2, TBRG1, HSPD1, MDM4, SEL1L	2033	136	16792	1.822	0.99922	0.133349	2.92095
GOTERM_BP_DIRECT	GO:0016573~histone acetylation	12	0.525394	0.00158952	WDR75, TAF1, EPC2, CDYL, NCOA2, TADA2A, NCOA3, CREBBP, KAT6B, SRCAP, GTF3C4, KAT6A	2033	34	16792	2.91519	0.999279	0.132258	2.95268
GOTERM_BP_DIRECT	GO:0016569~covalent chromatin modification	26	1.13835	0.00188136	UTP3, ZMYND11, SPIN1, ARID2, RCBTB1, CHD8, CHD7, CHD2, TLK2, CHD6, ASF1A, SS18L1, BAHD1, BRD2, JARID2, L3MBTL3, L3MBTL1, ANP32E, RBL1, ARID1A, ARID1B, SMARCE1, TDG, SMARCA5, SMARCA1, NCOR1	2033	113	16792	1.90047	0.999809	0.151853	3.48576
GOTERM_BP_DIRECT	GO:0006418~tRNA aminoacylation for protein translation	13	0.569177	0.0020541	RARS2, NARS, GARS, EPRS, DARS2, IARS2, LARS2, IARS, WARS, TARS, RARS, FARSB, LARS	2033	40	16792	2.68441	0.999913	0.161756	3.79998
GOTERM_BP_DIRECT	GO:2000786~positive regulation of autophagosome assembly	6	0.262697	0.00213449	RAB3GAP2, LRSAM1, SH3GLB1, RAB3GAP1, PIP4K2A, PIP4K2B	2033	9	16792	5.50648	0.99994	0.164699	3.94587
GOTERM_BP_DIRECT	GO:0043161~proteasome-mediated ubiquitin-dependent protein catabolic process	40	1.75131	0.00222255	ABTB2, BTRC, PPP2R5C, RNF216, EDEM3, RLIM, GTSE1, PLAA, ERCC8, AMER1, UBXN2A, C18ORF25, UBXN2B, PSMD1, BTBD3, PSMD5, FBXO45, KLHL20, CUL1, SPOP, CSNK1A1, ANAPC1, ANAPC2, ANAPC4, TOPORS, SIRT1, CDC27, KCTD10, RNF6, RNF4, PSMD12, UBE2K, PSMC2, BUB1B, KLHL11, ANAPC7, PSME4, TBL1X, USP44, RNF111	2033	203	16792	1.62753	0.99996	0.168055	4.10545
GOTERM_BP_DIRECT	GO:0006367~transcription initiation from RNA polymerase II promoter	32	1.40105	0.00233192	E2F3, TAF9B, MED23, TBP, POLR2B, NR2C1, GTF2E1, GTF2A1, ERCC3, TAF2, TAF1, ZNF45, TAF4, NRBF2, RXRA, MAML1, CREBBP, TAF7, GTF2H3, TEAD1, CCNC, SNW1, MED13, WWTR1, GTF2H2, GTF2H1, MED7, GTF2F2, THRAP3, NCOA6, RBPJ, MED1	2033	152	16792	1.73889	0.999976	0.172715	4.3033
GOTERM_BP_DIRECT	GO:0043488~regulation of mRNA stability	24	1.05079	0.0024667	ZC3H14, XPO1, RNASEL, YWHAZ, HSPA1A, YTHDF2, HSPA1B, DIS3, PARN, SET, PSMD12, SERBP1, DCP1A, PSMC2, PSMD1, ANP32A, PUM1, PSMD5, PSME4, PABPC1, PUM2, TNPO1, RC3H1, HSPA8	2033	103	16792	1.92459	0.999987	0.178858	4.54659
GOTERM_BP_DIRECT	GO:0006289~nucleotide-excision repair	13	0.569177	0.00258926	SLX4, ERCC8, FAN1, XPC, GTF2H2C, NEIL3, HUS1, GTF2H3, ERCC3, ERCC4, SLC30A9, GTF2H2, GTF2H1	2033	41	16792	2.61893	0.999992	0.183964	4.7673
GOTERM_BP_DIRECT	GO:0031397~negative regulation of protein ubiquitination	13	0.569177	0.00258926	GTPBP4, HSPA1A, GNL3L, HSPA1B, SENP2, BAG5, PRMT3, N4BP1, DNAJA1, GLMN, MTOR, OGT, CRY1	2033	41	16792	2.61893	0.999992	0.183964	4.7673
GOTERM_BP_DIRECT	GO:0006363~termination of RNA polymerase I transcription	11	0.481611	0.0026356	TAF1B, CD3EAP, UBTF, POLR1A, GTF2H3, TBP, POLR1B, TWISTNB, ERCC3, GTF2H2, GTF2H1	2033	31	16792	2.93087	0.999994	0.184075	4.85064
GOTERM_BP_DIRECT	GO:0006606~protein import into nucleus	16	0.700525	0.00309266	SPRN, NUP133, NUP88, PPP1R10, IPO8, NUP155, CSE1L, PRICKLE1, IPO7, NUP50, KPNA6, NUP107, KPNA3, KPNB1, KPNA1, NUP58	2033	58	16792	2.27854	0.999999	0.209261	5.66881
GOTERM_BP_DIRECT	GO:0009411~response to UV	13	0.569177	0.00323244	ERCC8, MSH6, UVSSA, ERCC6, CASP7, HUS1, TIPIN, RAD18, MAPK8, SPRTN, ERCC3, ERCC4, GTF2H2	2033	42	16792	2.55658	1	0.214467	5.91769
GOTERM_BP_DIRECT	GO:0007093~mitotic cell cycle checkpoint	11	0.481611	0.00342402	ZWINT, HUS1, BUB1, BUB1B, CHEK1, INTS3, ZWILCH, SMC1A, RAD17, DLG1, ZW10	2033	32	16792	2.83928	1	0.222444	6.2578
GOTERM_BP_DIRECT	GO:0071539~protein localization to centrosome	8	0.350263	0.00355682	STIL, BBS4, SPAG5, CCDC14, MCPH1, AURKA, KIAA0753, DISC1	2033	18	16792	3.67098	1	0.226807	6.49289
GOTERM_BP_DIRECT	GO:0006890~retrograde vesicle-mediated transport, Golgi to ER	20	0.875657	0.00365877	ARFGAP1, KIF23, KIF3B, KIF4A, ARFGAP3, KIF11, PITPNB, RINT1, RACGAP1, COG3, COPB2, TMED7, COG7, STX18, GOLPH3L, ARCN1, RAB6A, NSF, KIF2A, ZW10	2033	82	16792	2.01456	1	0.229317	6.67296
GOTERM_BP_DIRECT	GO:0010467~gene expression	14	0.61296	0.00371093	NCBP2, NCBP1, HNRNPA2B1, IGF2BP1, IGF2BP2, IGF2BP3, HNRNPR, POLR2B, HNRNPA3, HNRNPM, METTL14, HNRNPH2, HNRNPF, GTF2F2	2033	48	16792	2.40908	1	0.229052	6.76498
GOTERM_BP_DIRECT	GO:0043966~histone H3 acetylation	13	0.569177	0.00399875	MAP3K7, ELP3, JADE2, JADE3, KAT14, TADA2A, BRPF3, DR1, TAF9B, TADA1, MBIP, KAT6B, KAT6A	2033	43	16792	2.49712	1	0.241265	7.27115
GOTERM_BP_DIRECT	GO:0016241~regulation of macroautophagy	13	0.569177	0.0049043	ATP6V1C1, ATP6V1A, CASP3, SNX6, SH3GLB1, SNX5, ERN1, VPS35, MAPK8, PRKAA2, UBQLN2, VPS26A, EXOC1	2033	44	16792	2.44037	1	0.28375	8.84674
GOTERM_BP_DIRECT	GO:0051298~centrosome duplication	8	0.350263	0.00505036	STIL, SASS6, NDE1, TUBGCP5, CKAP5, CEP192, PKD2, USP33	2033	19	16792	3.47777	1	0.287258	9.0985
GOTERM_BP_DIRECT	GO:1903608~protein localization to cytoplasmic stress granule	5	0.218914	0.00552619	DHX9, DDX3X, TIA1, DCP1A, DDX1	2033	7	16792	5.8998	1	0.305983	9.91408
GOTERM_BP_DIRECT	GO:0043484~regulation of RNA splicing	10	0.437828	0.00568974	RBFOX2, SON, AGGF1, SRRM4, ZNF326, HNRNPF, ESRP1, CDK12, AFF2, MBNL1	2033	29	16792	2.84818	1	0.309767	10.1928
GOTERM_BP_DIRECT	GO:0006977~DNA damage response, signal transduction by p53 class mediator resulting in cell cycle arrest	16	0.700525	0.00608101	CNOT9, PPP2R5C, CNOT10, ARID3A, CNOT2, AURKA, CNOT1, CNOT7, CENPJ, GTSE1, CNOT4, CCNB1, EP300, MDM2, MDM4, CASP2	2033	62	16792	2.13154	1	0.323428	10.8563
GOTERM_BP_DIRECT	GO:0051168~nuclear export	6	0.262697	0.00635153	ATXN1, NCBP2, NCBP1, PHAX, LSG1, AKAP13	2033	11	16792	4.5053	1	0.331343	11.3123
GOTERM_BP_DIRECT	GO:0051292~nuclear pore complex assembly	6	0.262697	0.00635153	NDC1, NUP98, TMEM33, NUP205, TMEM170A, NUP107	2033	11	16792	4.5053	1	0.331343	11.3123
GOTERM_BP_DIRECT	GO:0050882~voluntary musculoskeletal movement	4	0.175131	0.00643718	HIPK2, MTOR, VTI1A, ITPR1	2033	4	16792	8.25971	1	0.331248	11.4562
GOTERM_BP_DIRECT	GO:1901796~regulation of signal transduction by p53 class mediator	26	1.13835	0.00680918	BLM, TAF9B, HUS1, PHF20, CHEK1, AURKA, TBP, PRKAA2, EXO1, TAF2, TAF1, TAF4, L3MBTL1, TPX2, TRIM24, WRN, DNA2, RFC3, EP300, HDAC2, HIPK2, SUPT16H, MDM2, MDM4, RAD17, KAT6A	2033	124	16792	1.73188	1	0.3429	12.0788
GOTERM_BP_DIRECT	GO:0006306~DNA methylation	9	0.394046	0.00733822	KMT2E, ATF7IP, DNMT3A, BEND3, KMT2A, EZH2, GATAD2B, HELLS, MTRR	2033	25	16792	2.9735	1	0.36022	12.9569
GOTERM_BP_DIRECT	GO:0000375~RNA splicing, via transesterification reactions	9	0.394046	0.00733822	BCAS2, SF3B1, SRSF10, MPHOSPH10, SRRM1, DBR1, PRPF3, PRPF4, SMNDC1	2033	25	16792	2.9735	1	0.36022	12.9569
GOTERM_BP_DIRECT	GO:0045893~positive regulation of transcription, DNA-templated	82	3.59019	0.00775106	E2F3, ELF1, GPBP1, BTRC, NAA15, NAA16, TBP, ZKSCAN3, LGR4, CAMKK2, RRN3, CREB3L2, TFB2M, CDK5RAP2, KDM5A, CCNA2, SS18L1, ZNF281, ATF7IP, BCL10, OTX2, ARID1A, TOPORS, MED13, TRERF1, FOXN3, IFNAR1, HIF1A, PSEN1, TAF15, NCOA3, NCOA4, JUN, NCOA6, HIPK2, SMARCA5, HAS3, COL1A1, PIAS1, SMARCA1, NEK4, NSD1, RNF20, MED1, KMT2E, SMARCAD1, KMT2A, BLM, GPBP1L1, CRLF3, NFYA, ARNT, TFAM, CHD8, WAC, NFATC3, RNF…	2033	515	16792	1.31514	1	0.372271	13.6365
GOTERM_BP_DIRECT	GO:0010608~posttranscriptional regulation of gene expression	7	0.30648	0.00849131	GCNT2, ATG14, EPB41L5, PUM1, RC3H2, PUM2, RC3H1	2033	16	16792	3.61363	1	0.395698	14.8423
GOTERM_BP_DIRECT	GO:0007099~centriole replication	7	0.30648	0.00849131	OFD1, CEP72, SASS6, WDR62, CDK5RAP2, KIAA0753, CENPJ	2033	16	16792	3.61363	1	0.395698	14.8423
GOTERM_BP_DIRECT	GO:0015031~protein transport	65	2.84588	0.00892159	SEC31A, SLC15A2, PLEKHM1, AP1AR, TSNAX, VPS37A, VPS50, SEH1L, RAB29, VPS4B, AP5M1, AGAP1, KLHL20, ZW10, FAM21C, RAB39B, FAM21A, RINT1, CEP41, SPIRE1, VPS8, SENP2, RAB18, PSEN1, ARCN1, RAB14, PDCD6IP, COL1A1, AKAP8, ERC1, NUP43, EXOC6B, ARFGAP1, BBS4, SDAD1, RAB3B, NUP160, CCDC93, SNX14, KIAA0196, SNX4, NDC1, MTM1, TMED7, SFT2D2, MIA3, RBSN, LSG1, DOPEY2, SNAP23, EXOC2, HAP1, EXOC1, VTA1, NASP, LI…	2033	395	16792	1.35919	1	0.406983	15.5359
GOTERM_BP_DIRECT	GO:0000132~establishment of mitotic spindle orientation	8	0.350263	0.00938054	NDE1, NDEL1, MCPH1, NDC80, SPDL1, CDK5RAP2, WDR43, ZW10	2033	21	16792	3.14656	1	0.418755	16.2698
GOTERM_BP_DIRECT	GO:0097150~neuronal stem cell population maintenance	8	0.350263	0.00938054	SRRT, SS18, FANCD2, MCPH1, FUT10, IGF2BP1, CDH2, MMP24	2033	21	16792	3.14656	1	0.418755	16.2698
GOTERM_BP_DIRECT	GO:0006888~ER to Golgi vesicle-mediated transport	31	1.35727	0.00949376	ARFGAP1, DYNC1LI2, ARFGAP3, SEC31A, ATL2, COPB2, TMED7, MIA3, ANK2, ANK3, RAB29, CREB3L2, SAR1B, SEC23IP, NSF, ZW10, SEC23A, F8, DCTN5, DCTN4, VTI1A, COG3, COG5, COG7, ARCN1, MCFD2, USO1, SPTBN1, GOSR1, TRAPPC2, COG2	2033	160	16792	1.60032	1	0.41859	16.4499
GOTERM_BP_DIRECT	GO:0006364~rRNA processing	39	1.70753	0.00962251	UTP3, NAF1, UTP4, RNASEL, UTP18, UTP6, UTP15, RIOK1, FCF1, BMS1, DDX27, EXOSC10, WDR75, SBDS, CHD7, WDR36, RRP1B, DKC1, MDN1, NOL6, TSR1, NOL8, PNO1, MPHOSPH10, DIEXF, HEATR1, DIS3L, SIRT1, DIS3, NOLC1, WDR3, NOP58, NOL11, UTP14A, WDR43, LTV1, XRN2, DDX52, TEX10	2033	214	16792	1.50528	1	0.41894	16.6543
GOTERM_BP_DIRECT	GO:0000082~G1/S transition of mitotic cell cycle	22	0.963222	0.00980707	CDC7, CRLF3, DBF4, CAMK2G, POLA1, SKP2, RPS6KB1, MCM10, LATS1, MCM4, PPAT, CCND1, MCM8, EIF4E, RRM2, ORC4, ORC5, USP37, PIAS1, PHF8, ORC2, CUL1	2033	102	16792	1.78151	1	0.421096	16.9464
GOTERM_BP_DIRECT	GO:0061014~positive regulation of mRNA catabolic process	6	0.262697	0.00981458	ZC3HAV1, PNPT1, CNOT1, CNOT7, HNRNPR, RC3H1	2033	12	16792	4.12986	1	0.417513	16.9583
GOTERM_BP_DIRECT	GO:0048024~regulation of mRNA splicing, via spliceosome	6	0.262697	0.00981458	SRSF3, SON, SRSF10, TIA1, YTHDC1, SRPK1	2033	12	16792	4.12986	1	0.417513	16.9583
GOTERM_BP_DIRECT	GO:0051983~regulation of chromosome segregation	5	0.218914	0.00999873	MKI67, BUB1, PUM1, PUM2, ZNF207	2033	8	16792	5.16232	1	0.419627	17.2488
GOTERM_BP_DIRECT	GO:0051315~attachment of mitotic spindle microtubules to kinetochore	5	0.218914	0.00999873	SEH1L, CENPC, NDC80, CHAMP1, MIS12	2033	8	16792	5.16232	1	0.419627	17.2488
GOTERM_BP_DIRECT	GO:0006610~ribosomal protein import into nucleus	5	0.218914	0.00999873	IPO5, IPO11, TNPO2, KPNB1, TNPO1	2033	8	16792	5.16232	1	0.419627	17.2488
GOTERM_BP_DIRECT	GO:0006468~protein phosphorylation	73	3.19615	0.010604	CCNT2, FASTKD1, RNASEL, FASTKD2, STK38, PHKB, STK36, CCNT1, AURKA, RPS6KB1, EIF2A, FER, LATS1, CAMKK1, CAMKK2, PDPK1, PAK2, WNK4, AAK1, COL4A3BP, TLK2, SIK2, IKBKAP, PAN3, WNK1, RPS6KC1, CCNC, SCYL3, STK4, CDKL5, TBCK, GTF2H2, SRPK1, DAPK1, CCND1, HIPK2, ERN1, BUB1B, NEK9, MAPK8, NEK4, EIF2AK2, FASTKD5, PRKD3, MAP3K12, POMK, NEK2, PPP4R1, HUS1, AKAP13, RIOK1, TRIB2, VRK1, VRK2, SNRK, BUB1, PRKAA2…	2033	456	16792	1.32228	1	0.434704	18.1968
GOTERM_BP_DIRECT	GO:0048511~rhythmic process	14	0.61296	0.0107117	DHX9, CIPC, SIN3A, BTRC, CREBBP, EZH2, PSPC1, PRKDC, MAPK8, PRKAA2, NFYA, DDX5, TOP2A, SUV39H2	2033	54	16792	2.14141	1	0.434209	18.3644
GOTERM_BP_DIRECT	GO:0006302~double-strand break repair	16	0.700525	0.0110462	XRCC5, MSH2, DTX3L, DDX1, PRKDC, INO80, EXD2, WRN, ESCO2, SETX, EYA3, RAD21, PARP9, TDP2, SMARCA5, RNF168	2033	66	16792	2.00236	1	0.440471	18.8828
GOTERM_BP_DIRECT	GO:0000462~maturation of SSU-rRNA from tricistronic rRNA transcript (SSU-rRNA, 5.8S rRNA, LSU-rRNA)	10	0.437828	0.0114154	UTP3, MRPS9, TSR1, UTP18, UTP6, WDR3, DIEXF, HEATR1, FCF1, BMS1	2033	32	16792	2.58116	1	0.447532	19.4515
GOTERM_BP_DIRECT	GO:0006376~mRNA splice site selection	7	0.30648	0.0118005	SRSF1, SRSF10, SRSF6, YTHDC1, LUC7L2, PTBP2, SETX	2033	17	16792	3.40106	1	0.454802	20.0407
GOTERM_BP_DIRECT	GO:0006400~tRNA modification	9	0.394046	0.012093	LCMT2, ADAT2, THUMPD1, TYW5, QTRT2, TRUB1, CDKAL1, TRMT61A, AARS2	2033	27	16792	2.75324	1	0.459264	20.4854
GOTERM_BP_DIRECT	GO:0001764~neuron migration	22	0.963222	0.0135634	MATN2, BBS4, ELP3, POMK, ASTN1, GJA1, CELSR1, CXCL12, CDKL5, SEMA6A, PTK2, NDE1, NDEL1, PSEN1, PEX13, MKL1, APBB2, RAPGEF2, FBXO45, DISC1, DCLK1, MYH10	2033	105	16792	1.73061	1	0.494654	22.6859
