# Supplementary material for: Anti-apoptotic Mutations Desensitize Human Pluripotent Stem Cells to Mitotic Stress and Enable Aneuploid Cell Survival
Source: Stem Cell Reports. 2019 Feb 14;12(3):557–71. doi: 10.1016/j.stemcr.2019.01.013 (PMC6411485; doi:10.1016/j.stemcr.2019.01.013)
Supplement: Table S3. GO Analysis of NOC Upregulated Genes in Wild-Type Cells or BCL-XL OE iPSCs, Related to Figure S4 [file mmc4.xlsx]

## Sheet: GO_up_NOC Vs Ctrl in IPS
Table S3, related to Figure S4. Gene ontology analysis list
Related to figure S4
Category	Term	Count	%	PValue	Genes	List Total	Pop Hits	Pop Total	Fold Enrichment	Bonferroni	Benjamini	FDR
GOTERM_BP_DIRECT	GO:0006695~cholesterol biosynthetic process	13	2.30496	6.38761e-10	MVD, HMGCR, HMGCS1, FDPS, LSS, FDFT1, SQLE, DHCR7, INSIG1, MVK, HSD17B7, DHCR24, NSDHL	506	38	16792	11.353	1.21492e-06	1.21492e-06	1.09179e-06
GOTERM_BP_DIRECT	GO:0031145~anaphase-promoting complex-dependent catabolic process	12	2.12766	2.32451e-05	CCNB1, PSMB5, PSMC5, PSMD12, PSMC4, PSMC3, PSMD11, PLK1, PSME3, CDC20, AURKB, BUB3	506	79	16792	5.04088	0.0432496	0.0218638	0.0397239
GOTERM_BP_DIRECT	GO:0008299~isoprenoid biosynthetic process	6	1.06383	3.85545e-05	MVD, HMGCR, FDPS, HMGCS1, MVK, FDFT1	506	14	16792	14.2225	0.0707077	0.0241477	0.0658781
GOTERM_BP_DIRECT	GO:0051437~positive regulation of ubiquitin-protein ligase activity involved in regulation of mitotic cell cycle transition	11	1.95035	8.90963e-05	CCNB1, PSMB5, PSMC5, PSMD12, PSMC4, PSMC3, PSMD11, PLK1, PSME3, CDC20, BUB3	506	76	16792	4.8032	0.155887	0.0414822	0.152177
GOTERM_BP_DIRECT	GO:0051301~cell division	25	4.43262	0.0001596	KIFC1, HAUS5, RCC1, NDE1, CDCA8, ATAD3B, KLHL21, KLHL42, CDK10, E4F1, BUB3, STAG1, SPOUT1, CCNF, PSRC1, TPX2, KIF18B, CDC20, TACC3, CENPJ, CCNB1, FAM64A, CHMP1A, ZWINT, CENPT	506	350	16792	2.37041	0.261832	0.0589102	0.272444
GOTERM_BP_DIRECT	GO:0006986~response to unfolded protein	8	1.41844	0.00023101	HSPH1, HERPUD1, CHAC1, TOR1B, DNAJA1, DNAJB1, HSPA8, MANF	506	42	16792	6.3211	0.355598	0.070621	0.394117
GOTERM_BP_DIRECT	GO:0051436~negative regulation of ubiquitin-protein ligase activity involved in mitotic cell cycle	10	1.77305	0.000266175	CCNB1, PSMB5, PSMC5, PSMD12, PSMC4, PSMC3, PSMD11, PSME3, CDC20, BUB3	506	71	16792	4.67405	0.397297	0.069779	0.453981
GOTERM_BP_DIRECT	GO:0007062~sister chromatid cohesion	12	2.12766	0.000268527	CENPO, NDE1, CDCA8, DDX11, PLK1, ZWINT, RANGAP1, CENPT, CDC20, AURKB, BUB3, STAG1	506	103	16792	3.8663	0.399989	0.0618551	0.457985
GOTERM_BP_DIRECT	GO:0008033~tRNA processing	7	1.24113	0.000755463	TRMU, ELAC2, PUS1, TYW1, FARS2, TRMT12, TRUB2	506	37	16792	6.27839	0.762463	0.147613	1.28344
GOTERM_BP_DIRECT	GO:0007080~mitotic metaphase plate congression	7	1.24113	0.000755463	CCNB1, KIFC1, CHMP1A, CDCA8, PSRC1, RRS1, PINX1	506	37	16792	6.27839	0.762463	0.147613	1.28344
GOTERM_BP_DIRECT	GO:0006364~rRNA processing	17	3.01418	0.000771492	NOL6, CCDC86, RRP7A, NOL8, MPHOSPH10, RRP9, MRTO4, MRM3, EBNA1BP2, DDX56, IMP3, DHX37, WDR3, NOP56, UTP14A, IMP4, WDR46	506	214	16792	2.63625	0.769601	0.136528	1.31051
GOTERM_BP_DIRECT	GO:0043488~regulation of mRNA stability	11	1.95035	0.00107065	PSMB5, PSMC5, PSMD12, PSMC4, PSMC3, PSMD11, PSME3, HSPA1A, HSPA1B, APEX1, HSPA8	506	103	16792	3.54411	0.869641	0.169082	1.81431
GOTERM_BP_DIRECT	GO:0006400~tRNA modification	6	1.06383	0.00112529	URM1, LCMT2, METTL1, WDR4, TRMT61A, AARS2	506	27	16792	7.37462	0.882522	0.163442	1.90607
GOTERM_BP_DIRECT	GO:0036498~IRE1-mediated unfolded protein response	8	1.41844	0.00188316	ARFGAP1, DNAJB11, DDX11, GOSR2, SRPRB, HSPA5, TATDN2, CXXC1	506	59	16792	4.49977	0.972268	0.241021	3.17045
GOTERM_BP_DIRECT	GO:0051085~chaperone mediated protein folding requiring cofactor	4	0.70922	0.00277079	HSPH1, TOR1B, DNAJB1, HSPA8	506	10	16792	13.2743	0.994894	0.314052	4.6318
GOTERM_BP_DIRECT	GO:0038061~NIK/NF-kappaB signaling	8	1.41844	0.00359184	PSMB5, IKBKE, PSMC5, PSMD12, PSMC4, PSMC3, PSMD11, PSME3	506	66	16792	4.02252	0.998934	0.366354	5.96503
GOTERM_BP_DIRECT	GO:0006521~regulation of cellular amino acid metabolic process	7	1.24113	0.00410828	PSMB5, PSMC5, PSMD12, PSMC4, PSMC3, PSMD11, PSME3	506	51	16792	4.55491	0.999602	0.386992	6.79461
GOTERM_BP_DIRECT	GO:0036109~alpha-linolenic acid metabolic process	4	0.70922	0.00617447	ELOVL1, FADS1, FADS2, ACAA1	506	13	16792	10.211	0.999992	0.499904	10.0452
GOTERM_BP_DIRECT	GO:0042273~ribosomal large subunit biogenesis	5	0.886525	0.00619004	ZNF622, EBNA1BP2, NOP16, NIP7, RRS1	506	25	16792	6.63715	0.999993	0.481136	10.0693
GOTERM_BP_DIRECT	GO:0000070~mitotic sister chromatid segregation	5	0.886525	0.00619004	KIFC1, PLK1, ZWINT, KIF18B, BUB3	506	25	16792	6.63715	0.999993	0.481136	10.0693
GOTERM_BP_DIRECT	GO:0006418~tRNA aminoacylation for protein translation	6	1.06383	0.00666042	CARS, AIMP2, FARS2, HARS, FARSB, FARSA	506	40	16792	4.97787	0.999997	0.487766	10.7941
GOTERM_BP_DIRECT	GO:0034349~glial cell apoptotic process	3	0.531915	0.00849816	BID, CASP3, CASP9	506	5	16792	19.9115	1	0.555866	13.5733
GOTERM_BP_DIRECT	GO:0006432~phenylalanyl-tRNA aminoacylation	3	0.531915	0.00849816	FARS2, FARSB, FARSA	506	5	16792	19.9115	1	0.555866	13.5733
GOTERM_BP_DIRECT	GO:0030433~ER-associated ubiquitin-dependent protein catabolic process	7	1.24113	0.00911224	DERL2, PSMC5, PSMC4, PSMC3, MAN1B1, HSPA5, AUP1	506	60	16792	3.87167	1	0.563555	14.4837
GOTERM_BP_DIRECT	GO:0033209~tumor necrosis factor-mediated signaling pathway	10	1.77305	0.00928117	PSMB5, TRAF2, PSMC5, PSMD12, PSMC4, PSMC3, PSMD11, TNFRSF12A, TNFRSF8, PSME3	506	118	16792	2.81235	1	0.553424	14.7326
GOTERM_BP_DIRECT	GO:0090263~positive regulation of canonical Wnt signaling pathway	10	1.77305	0.0103033	PSMB5, RNF220, PSMC5, PSMD12, PSMC4, PSMC3, PSMD11, PSME3, TMEM198, DAPK3	506	120	16792	2.76548	1	0.575337	16.2238
GOTERM_BP_DIRECT	GO:0031396~regulation of protein ubiquitination	4	0.70922	0.0113076	HERPUD1, HSPA1A, HSPA1B, DAXX	506	16	16792	8.29644	1	0.593932	17.6651
GOTERM_BP_DIRECT	GO:1901800~positive regulation of proteasomal protein catabolic process	4	0.70922	0.0113076	PSMC5, PSMC4, PSMC3, RNF40	506	16	16792	8.29644	1	0.593932	17.6651
GOTERM_BP_DIRECT	GO:0002479~antigen processing and presentation of exogenous peptide antigen via MHC class I, TAP-dependent	7	1.24113	0.0114738	PSMB5, PSMC5, PSMD12, PSMC4, PSMC3, PSMD11, PSME3	506	63	16792	3.68731	1	0.584377	17.9013
GOTERM_BP_DIRECT	GO:0006281~DNA repair	15	2.65957	0.0117929	RAD51D, APEX2, APTX, MUM1, DMAP1, TTC5, RAD51, PAGR1, FAAP100, DDX11, OTUB1, MUS81, RBM14, INO80E, APEX1	506	235	16792	2.11824	1	0.580135	18.3531
GOTERM_BP_DIRECT	GO:0006310~DNA recombination	8	1.41844	0.0124114	PAGR1, APEX2, ACTR5, MUS81, RBM14, INO80E, APEX1, RAD51	506	83	16792	3.19863	1	0.585128	19.2221
GOTERM_BP_DIRECT	GO:1903265~positive regulation of tumor necrosis factor-mediated signaling pathway	3	0.531915	0.0124946	TRAF2, HSPA1A, HSPA1B	506	6	16792	16.5929	1	0.574327	19.3383
GOTERM_BP_DIRECT	GO:0072719~cellular response to cisplatin	3	0.531915	0.0124946	DDX11, HMOX1, RAD51	506	6	16792	16.5929	1	0.574327	19.3383
GOTERM_BP_DIRECT	GO:0006360~transcription from RNA polymerase I promoter	3	0.531915	0.0124946	TAF1C, UBTF, POLR1C	506	6	16792	16.5929	1	0.574327	19.3383
GOTERM_BP_DIRECT	GO:0046034~ATP metabolic process	5	0.886525	0.0149214	HSPA1A, HSPA1B, CTNS, AMPD2, HSPA8	506	32	16792	5.18528	1	0.62694	22.6604
GOTERM_BP_DIRECT	GO:1902236~negative regulation of endoplasmic reticulum stress-induced intrinsic apoptotic signaling pathway	4	0.70922	0.0183062	HERPUD1, CREB3, HSPA1A, HSPA1B	506	19	16792	6.98648	1	0.690058	27.0792
GOTERM_BP_DIRECT	GO:0043161~proteasome-mediated ubiquitin-dependent protein catabolic process	13	2.30496	0.0199379	NSFL1C, CDC20, GTSE1, PSMB5, PSMC5, RNF115, PSMD12, PSMC4, PSMC3, PSMD11, PSME3, KLHL42, BUB3	506	203	16792	2.1252	1	0.709353	29.1233
GOTERM_BP_DIRECT	GO:0070131~positive regulation of mitochondrial translation	3	0.531915	0.0224112	COA3, MPV17L2, NSUN4	506	8	16792	12.4447	1	0.740038	32.1193
GOTERM_BP_DIRECT	GO:0060236~regulation of mitotic spindle organization	3	0.531915	0.0224112	PSRC1, TPX2, TACC3	506	8	16792	12.4447	1	0.740038	32.1193
GOTERM_BP_DIRECT	GO:0045899~positive regulation of RNA polymerase II transcriptional preinitiation complex assembly	3	0.531915	0.0282477	PSMC5, PSMC4, PSMC3	506	9	16792	11.0619	1	0.808244	38.7232
GOTERM_BP_DIRECT	GO:0030163~protein catabolic process	5	0.886525	0.0340614	TRAF2, PSMC5, PSMC4, PSMC3, CLN6	506	41	16792	4.04705	1	0.856101	44.6965
GOTERM_BP_DIRECT	GO:0090084~negative regulation of inclusion body assembly	3	0.531915	0.0346169	HSPA1A, HSPA1B, DNAJB1	506	10	16792	9.95573	1	0.852586	45.2377
GOTERM_BP_DIRECT	GO:0098609~cell-cell adhesion	15	2.65957	0.0349381	DBNL, ABCF3, EIF5, SLC3A2, ARHGEF16, RANGAP1, HSPA1A, SFN, GLOD4, CDC42EP1, HSPA5, NOP56, DNAJB1, DBN1, HSPA8	506	271	16792	1.83685	1	0.847244	45.5483
GOTERM_BP_DIRECT	GO:0007067~mitotic nuclear division	14	2.48227	0.037316	SRSF2, FAM64A, HAUS5, PLK1, CCNF, TPX2, KLHL21, CENPT, KLHL42, CDC20, E4F1, AURKB, RCC1, STAG1	506	248	16792	1.87339	1	0.858429	47.7966
GOTERM_BP_DIRECT	GO:0043065~positive regulation of apoptotic process	16	2.83688	0.0379867	BID, ZNF622, ING5, AIFM2, TNFRSF12A, DFFA, ARHGEF16, TNFRSF8, DAPK3, ARHGAP4, HMOX1, MLLT11, PSEN2, DNAJA1, RHOB, TOP2A	506	300	16792	1.76991	1	0.856065	48.4148
GOTERM_BP_DIRECT	GO:0060395~SMAD protein signal transduction	6	1.06383	0.038425	GDF3, JADE2, INHBE, NODAL, JUN, RBM14	506	62	16792	3.21153	1	0.852055	48.815
GOTERM_BP_DIRECT	GO:0030517~negative regulation of axon extension	3	0.531915	0.0414817	ARHGAP4, DRAXIN, IFRD1	506	11	16792	9.05066	1	0.866617	51.5261
GOTERM_BP_DIRECT	GO:0010941~regulation of cell death	3	0.531915	0.0414817	JUN, HSPA1A, HSPA1B	506	11	16792	9.05066	1	0.866617	51.5261
GOTERM_BP_DIRECT	GO:0030488~tRNA methylation	4	0.70922	0.0421074	LCMT2, METTL1, WDR4, TRMT61A	506	26	16792	5.1055	1	0.86408	52.0641
GOTERM_BP_DIRECT	GO:0032757~positive regulation of interleukin-8 production	4	0.70922	0.0421074	MAVS, SERPINE1, HSPA1A, HSPA1B	506	26	16792	5.1055	1	0.86408	52.0641
GOTERM_BP_DIRECT	GO:0002244~hematopoietic progenitor cell differentiation	6	1.06383	0.0482201	STON2, NARFL, RRS1, SIPA1L3, ARMC6, TOP2A	506	66	16792	3.01689	1	0.893337	57.0326
GOTERM_BP_DIRECT	GO:0008630~intrinsic apoptotic signaling pathway in response to DNA damage	5	0.886525	0.052221	E2F1, IKBKE, CASP9, HMOX1, SFN	506	47	16792	3.5304	1	0.90674	60.0175
GOTERM_BP_DIRECT	GO:0006312~mitotic recombination	3	0.531915	0.0565579	RAD51D, TOP2A, RAD51	506	13	16792	7.65825	1	0.919275	63.0321
GOTERM_BP_DIRECT	GO:0060071~Wnt signaling pathway, planar cell polarity pathway	7	1.24113	0.0588419	PSMB5, PSMC5, PSMD12, PSMC4, PSMC3, PSMD11, PSME3	506	92	16792	2.525	1	0.922944	64.5324
GOTERM_BP_DIRECT	GO:1902380~positive regulation of endoribonuclease activity	2	0.35461	0.059245	HSPA1A, HSPA1B	506	2	16792	33.1858	1	0.919959	64.7911
GOTERM_BP_DIRECT	GO:1903748~negative regulation of establishment of protein localization to mitochondrion	2	0.35461	0.059245	HSPH1, DNAJA1	506	2	16792	33.1858	1	0.919959	64.7911
GOTERM_BP_DIRECT	GO:0006788~heme oxidation	2	0.35461	0.059245	HMOX2, HMOX1	506	2	16792	33.1858	1	0.919959	64.7911
GOTERM_BP_DIRECT	GO:1904722~positive regulation of mRNA endonucleolytic cleavage involved in unfolded protein response	2	0.35461	0.059245	HSPA1A, HSPA1B	506	2	16792	33.1858	1	0.919959	64.7911
GOTERM_BP_DIRECT	GO:0045773~positive regulation of axon extension	4	0.70922	0.0602628	ZFYVE27, TNFRSF12A, MAP1B, SRF	506	30	16792	4.42477	1	0.919161	65.4366
GOTERM_BP_DIRECT	GO:0006362~transcription elongation from RNA polymerase I promoter	4	0.70922	0.0602628	TAF1C, UBTF, POLR1E, POLR1C	506	30	16792	4.42477	1	0.919161	65.4366
GOTERM_BP_DIRECT	GO:0007266~Rho protein signal transduction	5	0.886525	0.0629332	ARHGAP4, CDC42EP2, CDC42EP1, RHOB, ARHGDIA	506	50	16792	3.31858	1	0.923896	67.0775
GOTERM_BP_DIRECT	GO:0030970~retrograde protein transport, ER to cytosol	3	0.531915	0.0647034	HERPUD1, DERL2, AUP1	506	14	16792	7.11124	1	0.925465	68.1245
GOTERM_BP_DIRECT	GO:0006363~termination of RNA polymerase I transcription	4	0.70922	0.0652875	TAF1C, UBTF, POLR1E, POLR1C	506	31	16792	4.28203	1	0.923336	68.463
GOTERM_BP_DIRECT	GO:0042542~response to hydrogen peroxide	5	0.886525	0.0667413	CASP3, SDC1, JUN, HMOX1, APTX	506	51	16792	3.25351	1	0.923923	69.2911
GOTERM_BP_DIRECT	GO:0032481~positive regulation of type I interferon production	5	0.886525	0.0667413	POLR3H, MYD88, POLR1C, IRF3, POLR3B	506	51	16792	3.25351	1	0.923923	69.2911
GOTERM_BP_DIRECT	GO:0000462~maturation of SSU-rRNA from tricistronic rRNA transcript (SSU-rRNA, 5.8S rRNA, LSU-rRNA)	4	0.70922	0.0704977	TSR2, MRPS11, WDR3, WDR46	506	32	16792	4.14822	1	0.931024	71.3367
GOTERM_BP_DIRECT	GO:0007095~mitotic G2 DNA damage checkpoint	3	0.531915	0.0732125	MUS81, CDK5RAP3, FOXO4	506	15	16792	6.63715	1	0.934683	72.7345
GOTERM_BP_DIRECT	GO:0006636~unsaturated fatty acid biosynthetic process	3	0.531915	0.0732125	ELOVL1, FADS1, FADS2	506	15	16792	6.63715	1	0.934683	72.7345
GOTERM_BP_DIRECT	GO:0042026~protein refolding	3	0.531915	0.0732125	HSPA1A, HSPA1B, HSPA8	506	15	16792	6.63715	1	0.934683	72.7345
GOTERM_BP_DIRECT	GO:1900034~regulation of cellular response to heat	6	1.06383	0.075174	HSPH1, HSPA1A, HSPA1B, DNAJB1, CHORDC1, HSPA8	506	75	16792	2.65486	1	0.936238	73.7042
GOTERM_BP_DIRECT	GO:0006361~transcription initiation from RNA polymerase I promoter	4	0.70922	0.0758889	TAF1C, UBTF, POLR1E, POLR1C	506	33	16792	4.02252	1	0.934735	74.0495
GOTERM_BP_DIRECT	GO:0010468~regulation of gene expression	7	1.24113	0.080969	DDX39A, DNMT3A, STK40, NARFL, ZC3H12A, TSKU, TOB2	506	100	16792	2.323	1	0.943176	76.3829
GOTERM_BP_DIRECT	GO:0006626~protein targeting to mitochondrion	4	0.70922	0.081456	BID, TIMM10B, TIMM23, TIMM44	506	34	16792	3.90421	1	0.941291	76.5959
GOTERM_BP_DIRECT	GO:2000045~regulation of G1/S transition of mitotic cell cycle	3	0.531915	0.0820561	BID, E2F1, PSME3	506	16	16792	6.22233	1	0.939657	76.8559
GOTERM_BP_DIRECT	GO:0032012~regulation of ARF protein signal transduction	3	0.531915	0.0820561	PSD4, CYTH2, IQSEC2	506	16	16792	6.22233	1	0.939657	76.8559
GOTERM_BP_DIRECT	GO:0033617~mitochondrial respiratory chain complex IV assembly	3	0.531915	0.0820561	COA3, BCS1L, SCO1	506	16	16792	6.22233	1	0.939657	76.8559
GOTERM_BP_DIRECT	GO:0070434~positive regulation of nucleotide-binding oligomerization domain containing 2 signaling pathway	2	0.35461	0.0875405	HSPA1A, HSPA1B	506	3	16792	22.1238	1	0.947833	79.1091
GOTERM_BP_DIRECT	GO:0036265~RNA (guanine-N7)-methylation	2	0.35461	0.0875405	METTL1, WDR4	506	3	16792	22.1238	1	0.947833	79.1091
GOTERM_BP_DIRECT	GO:0019287~isopentenyl diphosphate biosynthetic process, mevalonate pathway	2	0.35461	0.0875405	MVD, MVK	506	3	16792	22.1238	1	0.947833	79.1091
GOTERM_BP_DIRECT	GO:0045605~negative regulation of epidermal cell differentiation	2	0.35461	0.0875405	GDF3, EZH2	506	3	16792	22.1238	1	0.947833	79.1091
GOTERM_BP_DIRECT	GO:0000453~enzyme-directed rRNA 2'-O-methylation	2	0.35461	0.0875405	MRM1, FTSJ3	506	3	16792	22.1238	1	0.947833	79.1091
GOTERM_BP_DIRECT	GO:0043651~linoleic acid metabolic process	3	0.531915	0.0912064	ELOVL1, FADS1, FADS2	506	17	16792	5.85631	1	0.951766	80.4982
GOTERM_BP_DIRECT	GO:0030150~protein import into mitochondrial matrix	3	0.531915	0.0912064	TOMM40L, TIMM23, TIMM44	506	17	16792	5.85631	1	0.951766	80.4982
GOTERM_BP_DIRECT	GO:0007040~lysosome organization	4	0.70922	0.0930971	HOOK2, ACP2, TPCN2, CLN6	506	36	16792	3.68731	1	0.952496	81.1802
GOTERM_BP_DIRECT	GO:0002223~stimulatory C-type lectin receptor signaling pathway	7	1.24113	0.096858	PSMB5, PSMC5, PSMD12, PSMC4, PSMC3, PSMD11, PSME3	506	105	16792	2.21238	1	0.956075	82.4706

## Sheet: GO_up_NOC Vs Ctrl in IPS-BCL-XL
Table S3, related to Figure S4. Gene ontology analysis list
Related to figure S4
Category	Term	Count	%	PValue	Genes	List Total	Pop Hits	Pop Total	Fold Enrichment	Bonferroni	Benjamini	FDR
GOTERM_BP_DIRECT	GO:0007062~sister chromatid cohesion	9	2.57143	0.000540786	XPO1, TAOK1, KIF18A, KNTC1, NUP107, CENPK, STAG2, ERCC6L, STAG1	303	103	16792	4.84245	0.530056	0.530056	0.887009
GOTERM_BP_DIRECT	GO:0016569~covalent chromatin modification	9	2.57143	0.000997587	ZMYND11, BPTF, MTF2, TDG, CBX3, TLK2, SMARCA1, ARID2, BAHD1	303	113	16792	4.41391	0.751752	0.501755	1.6305
GOTERM_BP_DIRECT	GO:0000398~mRNA splicing, via spliceosome	12	3.42857	0.0023375	SRSF2, CSTF3, SRSF6, RAVER2, CWC27, SYNCRIP, USP49, SKIV2L2, CWC22, HNRNPU, HSPA8, CCAR1	303	222	16792	2.99563	0.961878	0.663443	3.78124
GOTERM_BP_DIRECT	GO:0007067~mitotic nuclear division	12	3.42857	0.00539309	SRSF2, BORA, ANAPC4, KNTC1, ANLN, CDC16, TTC28, ASPM, HELLS, STAG2, ERCC6L, STAG1	303	248	16792	2.68157	0.999473	0.848517	8.52181
GOTERM_BP_DIRECT	GO:0030814~regulation of cAMP metabolic process	3	0.857143	0.00637777	TBL1XR1, PKD2, PDE4D	303	7	16792	23.7511	0.999868	0.832434	10.0021
GOTERM_BP_DIRECT	GO:0042384~cilium assembly	8	2.28571	0.00714507	CLUAP1, WDR19, RPGR, TRIM59, FNBP1L, PKHD1, STK36, WDR35	303	124	16792	3.57543	0.999955	0.811449	11.14
GOTERM_BP_DIRECT	GO:0006396~RNA processing	7	2	0.0081134	TRNT1, CSTF3, MPHOSPH10, SYNCRIP, DHX36, HNRNPDL, HNRNPU	303	97	16792	3.99932	0.999988	0.803018	12.5568
GOTERM_BP_DIRECT	GO:0006306~DNA methylation	4	1.14286	0.00988329	EZH2, DNMT3B, HELLS, MTRR	303	25	16792	8.86706	0.999999	0.823284	15.0916
GOTERM_BP_DIRECT	GO:0006974~cellular response to DNA damage stimulus	10	2.85714	0.0131701	ALKBH8, SHPRH, XIAP, CASP9, TAOK1, TLK2, YAP1, POLQ, RAD52, DDIT3	303	208	16792	2.66438	1	0.872086	19.6168
GOTERM_BP_DIRECT	GO:0043547~positive regulation of GTPase activity	19	5.42857	0.0140647	OBSCN, RALGPS2, ARFGAP3, RPGR, ERBB3, EZH2, ASAP1, DEPDC1, ARHGEF12, MYO9A, ARHGAP12, RASAL2, AGAP6, FNBP1L, ARHGAP11B, DEPDC1B, DENND3, SRGAP1, AGAP4	303	565	16792	1.86365	1	0.861568	20.8087
GOTERM_BP_DIRECT	GO:0071549~cellular response to dexamethasone stimulus	4	1.14286	0.0148961	CASP9, CBX3, DNMT3B, HNRNPU	303	29	16792	7.64402	1	0.851129	21.9015
GOTERM_BP_DIRECT	GO:0000096~sulfur amino acid metabolic process	3	0.857143	0.0159293	MTR, CACNA1A, MTRR	303	11	16792	15.1143	1	0.845571	23.2397
GOTERM_BP_DIRECT	GO:0016925~protein sumoylation	7	2	0.0191253	NSMCE4A, ZNF451, TDG, NUP107, RAD52, STAG2, STAG1	303	117	16792	3.31568	1	0.874275	27.2443
GOTERM_BP_DIRECT	GO:0007420~brain development	9	2.57143	0.0218479	BPTF, UBE3A, PTPRG, STK36, BRCA2, STXBP3, SMARCA1, SPATA5, SLC7A11	303	190	16792	2.62512	1	0.889496	30.5001
GOTERM_BP_DIRECT	GO:0006351~transcription, DNA-templated	48	13.7143	0.0232261	ZMYND11, BCLAF1, ZNF76, EZH2, ZNF451, BDP1, CBX3, ZKSCAN1, PAXBP1, ARID2, ZNF678, ESF1, PRDM14, ZNF326, ATF6B, ZNF107, DHX36, MYSM1, HSPA8, HELLS, CCAR1, BAHD1, ZNF267, TXNIP, TBL1XR1, ZNF566, ZMYM2, ZNF644, RCOR3, KLF12, FOXN2, DEPDC1, ZNF793, HNRNPDL, ZBTB26, POLR3B, DDIT3, ZNF37A, SS18, NCOA2, BPTF, DMTF1, SFPQ, TDG, DNTTIP2, JMJD1C, LCOR, SMARCA1	303	1955	16792	1.36067	1	0.887756	32.0956
GOTERM_BP_DIRECT	GO:0008380~RNA splicing	8	2.28571	0.0307054	SRSF2, ZNF326, SFPQ, ZRANB2, MPHOSPH10, SYNCRIP, MBNL1, RBM25	303	166	16792	2.6708	1	0.934194	40.1707
GOTERM_BP_DIRECT	GO:0051056~regulation of small GTPase mediated signal transduction	7	2	0.0342332	OBSCN, ARHGAP11B, DEPDC1B, ARHGEF12, MYO9A, SRGAP1, ARHGAP12	303	134	16792	2.89503	1	0.942754	43.658
GOTERM_BP_DIRECT	GO:0016477~cell migration	8	2.28571	0.0361773	PTPRK, CCDC88A, FUT8, PEAK1, CDC42BPA, DEPDC1B, USP24, LCP1	303	172	16792	2.57763	1	0.942603	45.4973
GOTERM_BP_DIRECT	GO:0006376~mRNA splice site selection	3	0.857143	0.0367013	SRSF6, YTHDC1, PTBP2	303	17	16792	9.77985	1	0.9359	45.9833
GOTERM_BP_DIRECT	GO:0006986~response to unfolded protein	4	1.14286	0.0394939	HERPUD1, DNAJB4, DDIT3, HSPA8	303	42	16792	5.27801	1	0.939951	48.5055
GOTERM_BP_DIRECT	GO:0006397~mRNA processing	8	2.28571	0.0433555	SRSF2, ZNF326, SFPQ, ZRANB2, MBNL1, PTBP2, TSEN2, RBM25	303	179	16792	2.47683	1	0.947474	51.8114
GOTERM_BP_DIRECT	GO:0000724~double-strand break repair via homologous recombination	5	1.42857	0.0442861	FAN1, SFPQ, BRCA2, EXD2, POLQ	303	74	16792	3.74454	1	0.943543	52.5777
GOTERM_BP_DIRECT	GO:0051298~centrosome duplication	3	0.857143	0.0450788	PKD2, BRCA2, ARHGEF10	303	19	16792	8.75039	1	0.93917	53.2215
GOTERM_BP_DIRECT	GO:0034614~cellular response to reactive oxygen species	3	0.857143	0.0495061	PTPRK, SLC8A1, PKD2	303	20	16792	8.31287	1	0.947834	56.6683
GOTERM_BP_DIRECT	GO:1902459~positive regulation of stem cell population maintenance	2	0.571429	0.0529928	PRDM14, YAP1	303	3	16792	36.9461	1	0.952185	59.2135
GOTERM_BP_DIRECT	GO:0035264~multicellular organism growth	5	1.42857	0.0560862	TBL1XR1, UNC79, STK40, PDE4D, PLEKHA1	303	80	16792	3.4637	1	0.954912	61.3533
GOTERM_BP_DIRECT	GO:0042752~regulation of circadian rhythm	4	1.14286	0.0578994	UBE3A, SFPQ, EZH2, PRKCG	303	49	16792	4.52401	1	0.954214	62.5581
GOTERM_BP_DIRECT	GO:0007018~microtubule-based movement	5	1.42857	0.058202	DNAH9, KIF4A, KIF18A, DNHD1, DNAH2	303	81	16792	3.42093	1	0.949695	62.7557
GOTERM_BP_DIRECT	GO:2001243~negative regulation of intrinsic apoptotic signaling pathway	3	0.857143	0.0588028	HERPUD1, FIGNL1, HELLS	303	22	16792	7.55716	1	0.94592	63.1451
GOTERM_BP_DIRECT	GO:0010923~negative regulation of phosphatase activity	4	1.14286	0.0637821	CNST, MPHOSPH10, GPATCH2, SFI1	303	51	16792	4.3466	1	0.953433	66.2284
GOTERM_BP_DIRECT	GO:0006338~chromatin remodeling	5	1.42857	0.0694097	SMARCAD1, BPTF, CBX3, SMARCA1, MYSM1	303	86	16792	3.22204	1	0.960814	69.421
GOTERM_BP_DIRECT	GO:0048511~rhythmic process	4	1.14286	0.0730996	SFPQ, EZH2, CBX3, PRKCG	303	54	16792	4.10512	1	0.96354	71.358
GOTERM_BP_DIRECT	GO:0022604~regulation of cell morphogenesis	3	0.857143	0.0737546	FMNL2, ZMYM2, ZMYM6	303	25	16792	6.6503	1	0.960879	71.6895
GOTERM_BP_DIRECT	GO:2000134~negative regulation of G1/S transition of mitotic cell cycle	3	0.857143	0.0737546	EZH2, PKD2, CDC73	303	25	16792	6.6503	1	0.960879	71.6895
